# Supplementary material for: Using Different Methods to Access the Difficult Task of Delimiting Species in a Complex Neotropical Hyperdiverse Group
Source: PLoS One. 2015 Sep 2;10(9):e0135075. doi: 10.1371/journal.pone.0135075 (PMC4557985; doi:10.1371/journal.pone.0135075)
Supplement: S1 File — (FAS) [file pone.0135075.s003.fas]

>11176_R_kroNei
GCTCCCTATTAGGCGATGACCAAATTTATAATGTCATCGTTACTGCACATGCCTTCGTAA
TAATTTTCTTTATAGTGATACCGATCATGATTGGTGGGTTCGGGAACTGATTAGTACCAC
TAATAATCGGGGCACCTGATATAGCATTCCCACGAATAAATAACATGAGTTTCTGACTAC
TTCCTCCATCATTTTTACTCCTGCTAGCTTCATCAGGAGTCGAAGCCGGGGCTGGAACAG
GATGAACTGTATATCCTCCCCTCGCCGGAAATCTAGCCCATGCAGGGGCTTCTGTTGATT
TAACCATCTTCTCCCTACACTTAGCAGGTGTATCCTCTATTTTAGGAGCAATTAATTTCA
TTACCACTATCATTAATATAAAACCTCCAGCTATCTCACAATACCAAACCCCTCTATTCG
TTTGAGCTGTGTTAGTTACAGCAGTTTTACTCCTTTTATCTCTCCCAGTACTAGCTGCCG
GAATCACTATATTACTAACAGATCGAAATCTAAATACCACCTTCTTTGACCCC
>11501_R_laNceolata
GCTCCCTACTAGGCGATGACCAAATTTATAATGTTATCGTTACTGCACATGCCTTCGTAA
TAATCTTCTTCATAGTGATACCCATTATGATTGGTGGCTTCGGGAACTGGCTGGTACCCC
TAATAATTGGTGCACCTGATATAGCATTTCCACGAATAAACAACATAAGTTTCTGACTAC
TCCCCCCATCATTCCTACTTTTACTAGCCTCATCAGGAGTTGAAGCTGGGGCTGGAACGG
GGTGAACCGTATACCCGCCTCTTGCCGGAAATCTAGCCCATGCAGGGGCTTCTGTTGATC
TAACCATCTTCTCACTACACCTGGCAGGTGTCTCCTCTATTTTAGGGGCAATTAACTTCA
TTACTACAATTATTAATATAAAACCCCCAGCCATTTCACAATACCAAACTCCCTTATTCG
TCTGGGCTGTCCTAGTTACAGCAGTCCTACTCCTCTTATCCCTCCCAGTCCTAGCTGCTG
GAATTACCATACTACTAACAGATCGAAACCTTAATACTACCTTCTTTGACCCC
>11503_R_laNceolata
GCTCCCTACTAGGCGATGACCAAATTTATAATGTTATCGTTACTGCACATGCCTTCGTAA
TAATCTTCTTCATAGTGATACCCATTATGATTGGTGGCTTCGGGAACTGGCTGGTACCCC
TAATAATTGGTGCACCTGATATAGCATTTCCACGAATAAACAACATAAGTTTCTGACTAC
TCCCCCCATCATTCCTACTTTTACTAGCCTCATCAGGAGTTGAAGCTGGGGCTGGAACGG
GGTGAACCGTATACCCGCCTCTTGCCGGAAATCTAGCCCATGCAGGGGCTTCTGTTGATC
TAACCATCTTCTCACTACACCTGGCAGGTGTCTCCTCTATTTTAGGGGCAATTAACTTCA
TTACTACAATTATTAATATAAAACCCCCAGCCATTTCACAATACCAAACTCCCTTATTCG
TCTGGGCTGTCCTAGTTACAGCAGTCCTACTCCTCTTATCCCTCCCAGTCCTAGCTGCTG
GAATTACCATACTACTAACAGATCGAAACCTTAATACTACCTTCTTTGACCCC
>11504_R_laNceolata
GCTCCCTACTAGGCGATGACCAAATTTATAATGTTATCGTTACTGCACATGCCTTCGTAA
TAATCTTCTTCATAGTGATACCCATTATGATTGGTGGCTTCGGGAACTGGCTGGTACCCC
TAATAATTGGTGCACCTGATATAGCATTTCCACGAATAAACAACATAAGTTTCTGACTAC
TCCCCCCATCATTCCTACTTTTACTAGCCTCATCAGGAGTTGAAGCTGGGGCTGGAACGG
GGTGAACCGTATACCCGCCTCTTGCCGGAAATCTAGCCCATGCAGGGGCTTCTGTTGATC
TAACCATCTTCTCACTACACCTGGCAGGTGTCTCCTCTATTTTAGGGGCAATTAACTTCA
TTACTACAATTATTAATATAAAACCCCCAGCCATTTCACAATACCAAACTCCCTTATTCG
TCTGGGCTGTCCTAGTTACAGCAGTCCTACTCCTCTTATCCCTCCCAGTCCTAGCTGCTG
GAATTACCATACTACTAACAGATCGAAACCTTAATACTACCTTCTTTGACCCC
>11818_R_osvaldoi
GCTCCCTATTGGGCGATGACCAAATTTATAATGTCATCGTTACTGCACATGCCTTCGTAA
TAATCTTCTTTATAGTAATGCCTATTATAATTGGTGGCTTCGGAAACTGATTAGTCCCCC
TAATAATTGGAGCGCCTGATATAGCCTTCCCCCGAATAAATAATATGAGCTTCTGACTAC
TTCCTCCATCATTCCTACTCTTACTAGCCTCATCGGGAGTGGAAGCTGGAGCCGGGACAG
GGTGAACCGTATACCCGCCCCTTGCTGGGAATTTAGCCCATGCAGGGGCTTCTGTTGATT
TGACCATCTTCTCCCTACATTTAGCAGGGGTATCTTCTATCTTAGGTGCAATTAACTTCA
TCACTACTATTATTAATATAAAACCTCCAGCCATCTCGCAGTACCAAACTCCTCTATTTG
TTTGAGCTGTACTCGTTACAGCAGTTTTACTACTTCTATCGCTCCCAGTATTAGCTGCAG
GAATTACTATATTATTAACGGATCGGAATCTAAATACTACTTTCTTCGATCCA
>11819_R_osvaldoi
GCTCCCTATTGGGCGATGACCAAATTTATAATGTCATCGTTACTGCACATGCCTTCGTAA
TAATCTTCTTTATAGTAATGCCTATTATAATTGGTGGCTTCGGAAACTGATTAGTCCCCC
TAATAATTGGAGCGCCTGATATAGCCTTCCCCCGAATAAATAATATGAGCTTCTGACTAC
TTCCTCCATCATTCCTACTCTTACTAGCCTCATCGGGAGTGGAAGCTGGAGCCGGGACAG
GGTGAACCGTATACCCGCCCCTTGCTGGGAATTTAGCCCATGCAGGGGCTTCTGTTGATT
TGACCATCTTCTCCCTACATTTAGCAGGGGTATCTTCTATCTTAGGTGCAATTAACTTCA
TCACTACTATTATTAATATAAAACCTCCAGCCATCTCGCAGTACCAAACTCCTCTATTTG
TTTGAGCTGTACTCGTTACAGCAGTTTTACTACTTCTATCGCTCCCAGTATTAGCTGCAG
GAATTACTATATTATTAACGGATCGGAATCTAAATACTACTTTCTTCGATCCA
>12864_R_heteroptera
GCTCCCTATTAGGCGATGACCAAATTTATAATGTCATCGTTACTGCACATGCTTTCGTAA
TAATCTTCTTCATAGTAATACCCATTATGATTGGTGGGTTTGGAAACTGATTAGTACCAC
TAATAATTGGGGCCCCAGATATAGCATTCCCACGAATAAATAATATAAGTTTTTGACTAC
TACCACCATCATTCCTGCTCCTACTAGCCTCATCAGGGGTTGAAGCTGGAGCTGGTACAG
GATGAACTGTATACCCACCCCTCGCCGGAAATCTAGCCCATGCAGGAGCTTCTGTTGATT
TAACCATCTTCTCCCTGCATTTAGCAGGTGTATCCTCCATCCTAGGAGCAATTAATTTTA
TTACTACAATTATTAATATGAAGCCGCCAGCTATTTCGCAATACCAAACCCCCCTATTCG
TTTGAGCCGTACTAGTTACAGCAGTCCTCCTCCTTTTATCCCTCCCAGTCTTGGCTGCCG
GTATTACTATACTACTAACAGATCGAAATCTAAATACCACCTTTTTTGACCCC
>12865_R_heteroptera
GCTCCCTATTAGGCGATGACCAAATTTATAATGTCATCGTTACTGCACATGCTTTCGTAA
TAATCTTCTTCATAGTAATACCCATTATGATTGGTGGGTTTGGAAACTGATTAGTACCAC
TAATAATTGGGGCCCCAGATATAGCATTCCCACGAATAAATAATATAAGTTTTTGACTAC
TACCACCATCATTCCTGCTCCTACTAGCCTCATCAGGGGTTGAAGCTGGAGCTGGTACAG
GATGAACTGTATACCCACCCCTCGCCGGAAATCTAGCCCATGCAGGAGCTTCTGTTGATT
TAACCATCTTCTCCCTGCATTTAGCAGGTGTATCCTCCATCCTAGGAGCAATTAATTTTA
TTACTACAATTATTAATATGAAGCCGCCAGCTATTTCGCAATACCAAACCCCCCTATTCG
TTTGAGCCGTACTAGTTACAGCAGTCCTCCTCCTTTTATCCCTCCCAGTCTTGGCTGCCG
GTATTACTATACTACTAACAGATCGAAATCTAAATACCACCTTTTTTGACCCC
>12866_R_heteroptera
GCTCCCTATTAGGCGATGACCAAATTTATAATGTCATCGTTACTGCACATGCTTTCGTAA
TAATCTTCTTCATAGTAATACCCATTATGATTGGTGGGTTTGGAAACTGATTAGTACCAC
TAATAATTGGGGCCCCAGATATAGCATTCCCACGAATAAATAATATAAGTTTTTGACTAC
TACCACCATCATTCCTGCTCCTACTAGCCTCATCAGGGGTTGAAGCTGGAGCTGGTACAG
GATGAACTGTATACCCACCCCTCGCCGGAAATCTAGCCCATGCAGGAGCTTCTGTTGATT
TAACCATCTTCTCCCTGCATTTAGCAGGTGTATCCTCCATCCTAGGAGCAATTAATTTTA
TTACTACAATTATTAATATGAAGCCGCCAGCTATTTCGCAATACCAAACCCCCCTATTCG
TTTGAGCCGTACTAGTTACAGCAGTCCTCCTCCTTTTATCCCTCCCAGTCTTGGCTGCCG
GTATTACTATACTACTAACAGATCGAAATCTAAATACCACCTTTTTTGACCCC
>13818_R_cubataoNis
GCTCCCTATTAGGCGATGACCAAATTTATAATGTCATCGTTACTGCACATGCCTTCGTAA
TAATTTTCTTTATAGTGATGCCTATCATGATCGGTGGCTTCGGGAACTGACTAGTACCAC
TAATAATTGGAGCACCTGATATAGCATTCCCACGAATAAATAATATGAGCTTCTGACTAC
TTCCCCCGTCATTCTTACTCCTTCTAGCCTCATCAGGAGTCGAAGCCGGGGCTGGAACAG
GGTGAACCGTATACCCCCCACTCGCCGGAAATCTAGCCCATGCAGGAGCTTCTGTTGACT
TAACCATCTTCTCCCTACACTTAGCAGGTGTGTCCTCTATCTTAGGGGCAATTAATTTCA
TCACCACTATCATTAATATAAAACCCCCAGCTATCTCACAATACCAAACCCCTCTATTCG
TTTGAGCTGTTTTAGTTACAGCAGTATTACTTCTTTTATCCCTCCCAGTATTAGCTGCCG
GAATCACGATACTACTAACAGATCGAAACCTAAATACTACCTTCTTTGACCCC
>13886_R_kroNei
GCTCCCTATTAGGCGATGACCAAATTTATAATGTCATCGTTACTGCACATGCCTTCGTAA
TAATTTTCTTTATAGTGATACCGATCATGATTGGTGGGTTCGGGAACTGATTAGTACCAC
TAATAATCGGGGCACCCGATATAGCATTCCCACGAATAAATAACATGAGTTTCTGACTAC
TTCCTCCATCATTTTTACTCCTGCTAGCTTCATCAGGAGTCGAAGCCGGGGCTGGAACAG
GATGAACTGTATATCCTCCCCTCGCCGGAAATCTAGCCCATGCAGGGGCTTCTGTTGATT
TAACCATCTTCTCCCTACACTTAGCAGGTGTATCCTCTATTTTAGGAGCAATTAATTTCA
TTACCACTATCATTAATATAAAACCTCCAGCTATCTCACAATACCAAACCCCTCTATTCG
TTTGAGCTGTGTTAGTTACAGCAGTTTTACTCCTTTTATCTCTCCCAGTACTAGCTGCCG
GAATCACTATATTACTAACAGATCGAAATCTAAATACCACCTTCTTTGACCCC
>13959_R_laNgei
GCTCCCTATTAGGCGATGACCAAATTTATAATGTCATCGTTACTGCACATGCCTTCGTAA
TAATTTTCTTTATAGTGATACCGATCATGATTGGTGGGTTCGGGAACTGATTAGTACCAC
TAATAATCGGGGCACCCGATATAGCATTCCCACGAATAAATAACATGAGTTTCTGACTAC
TTCCTCCATCATTTTTACTCCTGCTAGCTTCATCAGGAGTCGAAGCCGGGGCTGGAACAG
GATGAACTGTATATCCTCCCCTCGCCGGAAATCTAGCCCATGCAGGGGCTTCTGTTGATT
TAACCATCTTCTCCCTACACTTAGCAGGTGTATCCTCTATTTTAGGAGCAATTAATTTCA
TTACCACTATCATTAATATAAAACCTCCAGCTATCTCACAATACCAAACCCCTCTATTCG
TTTGAGCTGTGTTAGTTACAGCAGTTTTACTCCTTTTATCTCTCCCAGTACTAGCTGCCG
GAATCACTATATTACTAACAGATCGAAATCTAAATACCACCTTCTTTGACCCC
>14396_R_aff_laNgei
GCTCCCTATTAGGCGATGACCAAATTTATAATGTCATCGTTACTGCACATGCCTTCGTAA
TAATTTTCTTTATAGTGATACCGATCATGATTGGTGGGTTCGGGAACTGATTAGTACCAC
TAATAATCGGGGCACCTGATATAGCATTCCCACGAATAAATAACATGAGTTTCTGACTAC
TTCCTCCATCATTTTTACTCCTGCTAGCTTCATCAGGAGTCGAAGCCGGGGCTGGAACAG
GATGAACTGTATATCCTCCCCTCGCCGGAAATCTAGCCCATGCAGGGGCTTCTGTTGATT
TAACCATCTTCTCCCTACACTTAGCAGGTGTATCCTCTATTTTAGGAGCAATTAATTTCA
TTACCACTATCATTAATATAAAACCTCCAGCTATCTCACAATACCAAACCCCTCTATTCG
TTTGAGCTGTATTAGTTACAGCAGTTTTACTCCTTTTATCTCTCCCAGTACTAGCTGCAG
GAATCACTATATTACTAACAGATCGAAATCTAAATACCACCTTCTTTGACCCC
>14397_R_aff_laNgei
GCTCCCTATTAGGCGATGACCAAATTTATAATGTCATCGTTACTGCACATGCCTTCGTAA
TAATTTTCTTTATAGTGATACCGATCATGATTGGTGGGTTCGGGAACTGATTAGTACCAC
TAATAATCGGGGCACCTGATATAGCATTCCCACGAATAAATAACATGAGTTTCTGACTAC
TTCCTCCATCATTTTTACTCCTGCTAGCTTCATCAGGAGTCGAAGCCGGGGCTGGAACAG
GATGAACTGTATATCCTCCCCTCGCCGGAAATCTAGCCCATGCAGGGGCTTCTGTTGATT
TAACCATCTTCTCCCTACACTTAGCAGGTGTATCCTCTATTTTAGGAGCAATTAATTTCA
TTACCACTATCATTAATATAAAACCTCCAGCTATCTCACAATACCAAACCCCTCTATTCG
TTTGAGCTGTGTTAGTTACAGCAGTTTTACTCCTTTTATCTCTCCCAGTACTAGCTGCCG
GAATCACTATATTACTAACAGATCGAAATCTAAATACCACCTTCTTTGACCCC
>14424_R_aff_laNgei
GCTCCCTATTAGGCGATGACCAAATTTATAATGTCATCGTTACTGCACATGCCTTCGTAA
TAATTTTCTTTATAGTGATACCGATCATGATTGGTGGGTTCGGGAACTGATTAGTACCAC
TAATAATCGGGGCACCTGATATAGCATTCCCACGAATAAATAACATGAGTTTCTGACTAC
TTCCTCCATCATTTTTACTCCTGCTAGCTTCATCAGGAGTCGAAGCCGGGGCTGGAACAG
GATGAACTGTATATCCTCCCCTCGCCGGAAATCTAGCCCATGCAGGGGCTTCTGTTGATT
TAACCATCTTCTCCCTACACTTAGCAGGTGTATCCTCTATTTTAGGAGCAATTAATTTCA
TTACCACTATCATTAATATAAAACCTCCAGCTATCTCACAATACCAAACCCCTCTATTCG
TTTGAGCTGTATTAGTTACAGCAGTTTTACTCCTTTTATCTCTCCCAGTACTAGCTGCAG
GAATCACTATATTACTAACAGATCGAAATCTAAATACCACCTTCTTTGACCCC
>14425_R_aff_laNgei
GCTCCCTATTAGGCGATGACCAAATTTATAATGTCATCGTTACTGCACATGCCTTCGTAA
TAATTTTCTTTATAGTGATACCGATCATGATTGGTGGGTTCGGGAACTGATTAGTACCAC
TAATAATCGGGGCACCTGATATAGCATTCCCACGAATAAATAACATGAGTTTCTGACTAC
TTCCTCCATCATTTTTACTCCTGCTAGCTTCATCAGGAGTCGAAGCCGGGGCTGGAACAG
GATGAACTGTATATCCTCCCCTCGCCGGAAATCTAGCCCATGCAGGGGCTTCTGTTGATT
TAACCATCTTCTCCCTACACTTAGCAGGTGTATCCTCTATTTTAGGAGCAATTAATTTCA
TTACCACTATCATTAATATAAAACCTCCAGCTATCTCACAATACCAAACCCCTCTATTCG
TTTGAGCTGTATTAGTTACAGCAGTTTTACTCCTTTTATCTCTCCCAGTACTAGCTGCAG
GAATCACTATATTACTAACAGATCGAAATCTAAATACCACCTTCTTTGACCCC
>14426_R_aff_laNgei
GCTCCCTATTAGGCGATGACCAAATTTATAATGTCATCGTTACTGCACATGCCTTCGTAA
TAATTTTCTTTATAGTGATACCGATCATGATTGGTGGGTTCGGGAACTGATTAGTACCAC
TAATAATCGGGGCACCTGATATAGCATTCCCACGAATAAATAACATGAGTTTCTGACTAC
TTCCTCCATCATTTTTACTCCTGCTAGCTTCATCAGGAGTCGAAGCCGGGGCTGGAACAG
GATGAACTGTATATCCTCCCCTCGCCGGAAATCTAGCCCATGCAGGGGCTTCTGTTGATT
TAACCATCTTCTCCCTACACTTAGCAGGTGTATCCTCTATTTTAGGAGCAATTAATTTCA
TTACCACTATCATTAATATAAAACCTCCAGCTATCTCACAATACCAAACCCCTCTATTCG
TTTGAGCTGTATTAGTTACAGCAGTTTTACTCCTTTTATCTCTCCCAGTACTAGCTGCAG
GAATCACTATATTACTAACAGATCGAAATCTAAATACCACCTTCTTTGACCCC
>14427_R_aff_laNgei
GCTCCCTATTAGGCGATGACCAAATTTATAATGTCATCGTTACTGCACATGCCTTCGTAA
TAATTTTCTTTATAGTGATACCGATCATGATTGGTGGGTTCGGGAACTGATTAGTACCAC
TAATAATCGGGGCACCTGATATAGCATTCCCACGAATAAATAACATGAGTTTCTGACTAC
TTCCTCCATCATTTTTACTCCTGCTAGCTTCATCAGGAGTCGAAGCCGGGGCTGGAACAG
GATGAACTGTATATCCTCCCCTCGCCGGAAATCTAGCCCATGCAGGGGCTTCTGTTGATT
TAACCATCTTCTCCCTACACTTAGCAGGTGTATCCTCTATTTTAGGAGCAATTAATTTCA
TTACCACTATCATTAATATAAAACCTCCAGCTATCTCACAATACCAAACCCCTCTATTTG
TTTGAGCTGTATTAGTTACAGCAGTTTTACTCCTTTTATCTCTCCCAGTACTAGCTGCAG
GAATCACTATATTACTAACAGATCGAAATCTAAATACCACCTTCTTTGACCCC
>16282_R_laNceolata
GCTCCCTACTAGGCGATGACCAAATTTATAATGTTATCGTTACTGCACATGCCTTCGTAA
TAATCTTCTTCATAGTGATACCCATTATGATTGGTGGCTTCGGGAACTGGCTGGTACCCC
TAATAATTGGTGCACCTGATATAGCATTTCCACGAATAAACAACATAAGTTTCTGACTAC
TCCCCCCATCATTCCTACTTTTACTAGCCTCATCAGGAGTTGAAGCTGGGGCTGGAACGG
GGTGAACCGTATACCCGCCTCTTGCCGGAAATCTAGCCCATGCAGGGGCTTCTGTTGATC
TAACCATCTTCTCACTACACCTGGCAGGTGTCTCCTCTATTTTAGGGGCAATTAACTTCA
TTACTACAATTATTAATATAAAACCCCCAGCCATTTCACAATACCAAACTCCCTTATTCG
TCTGGGCTGTCCTAGTTACAGCAGTCCTACTCCTCTTATCCCTCCCAGTCCTAGCTGCTG
GAATTACCATACTACTAACAGATCGAAACCTTAATACTACCTTCTTTGACCCC
>18551_R_uracaNtha
GCTCCCTATTAGGTGATGACCAAATTTATAATGTCATCGTTACTGCACATGCCTTCGTAA
TAATTTTCTTTATGGTAATACCCATTATGATTGGAGGATTTGGAAACTGATTGGTGCCCC
TAATAATTGGGGCACCTGATATGGCATTCCCACGAATAAATAACATGAGTTTCTGGCTGC
TTCCGCCCTCATTTCTACTCCTACTAGCCTCATCAGGGGTTGAAGCTGGGGCTGGTACAG
GTTGAACCGTATATCCACCTCTTGCCGGAAATCTGGCCCATGCAGGAGCTTCTGTTGACC
TAACCATCTTCTCCCTACACCTAGCAGGTGTCTCCTCTATCTTAGGGGCAATTAATTTTA
TTACTACGATTATTAATATGAAACCCCCAGCCATCTCACAATACCAAACCCCTTTATTTG
TCTGAGCTGTACTAGTTACAGCAGTCCTACTCCTTTTATCCCTTCCAGTTTTGGCTGCTG
GGATTACTATACTACTAACAGATCGAAATCTAAATACTACCTTTTTTGACCCC
>18552_R_uracaNtha
GCTCCCTATTAGGTGATGACCAAATTTATAATGTCATCGTTACTGCACATGCCTTCGTAA
TAATTTTCTTTATGGTAATACCCATTATGATTGGAGGATTTGGAAACTGATTGGTGCCCC
TAATAATTGGAGCACCTGATATGGCATTCCCACGAATAAATAACATGAGTTTCTGGCTGC
TTCCGCCCTCATTTCTACTCCTACTAGCCTCATCAGGGGTTGAAGCTGGGGCTGGTACAG
GTTGAACCGTATATCCACCTCTTGCCGGAAATCTGGCCCATGCAGGAGCTTCTGTTGACC
TAACCATCTTCTCCCTACACCTAGCAGGTGTCTCCTCTATCTTAGGGGCAATTAATTTTA
TTACTACGATTATTAATATGAAACCCCCAGCCATCTCACAATACCAAACCCCTTTATTTG
TCTGAGCTGTACTAGTTACAGCAGTCCTACTCCTTTTATCCCTTCCAGTTTTGGCTGCTG
GGATTACTATACTACTAACAGATCGAAATCTAAATACTACCTTTTTTGACCCC
>19533_R_latirostris
GCTCCCTATTAGGCGATGACCAAATTTATAATGTCATCGTTACTGCACATGCCTTCGTAA
TAATTTTCTTTATAGTAATACCCATTATGATCGGTGGCTTCGGAAACTGACTAGTACCCC
TAATAATTGGAGCCCCTGATATAGCATTCCCACGAATAAATAACATGAGTTTCTGACTAC
TTCCTCCATCACTCTTACTCCTGCTAGCCTCATCAGGAGTTGAAGCTGGGGCCGGAACAG
GATGAACCGTATACCCCCCCCTCGCTGGAAATATAGCCCATGCAGGGGCTTCTGTTGACT
TAACCATCTTCTCCCTACACTTAGCAGGTATCTCCTCTATCTTGGGGGCAATTAACTTTA
TTACAACAATTATTAATATAAAACCTCCAGCTATCTCACAATACCAAACCCCTCTATTTG
TTTGAGCTGTGCTAGTTACAGCAGTATTACTACTTTTATCTCTCCCAGTATTAGCTGCCG
GAATTACTATGCTATTAACAGATCGAAACCTAAATACCACCTTCTTTGACCCC
>20051_RiNeloricaria_sp
GCTCCCTGTTAGGCGATGACCAAATTTATAATGTCATCGTTACTGCACATGCCTTCGTAA
TAATCTTCTTTATAGTAATACCAATTATGATCGGGGGCTTTGGGAATTGACTTGTACCCC
TAATAATTGGAGCACCTGACATAGCATTCCCTCGAATAAATAATATGAGTTTCTGACTGC
TTCCCCCCTCGTTCCTTCTACTACTAGCCTCATCAGGAGTTGAAGCTGGAGCTGGTACAG
GATGGACCGTGTACCCTCCCCTTGCTGGTAATCTAGCCCATGCAGGGGCTTCTGTTGATT
TAACCATCTTCTCCCTACACTTGGCAGGTGTTTCCTCTATCTTGGGTGCAATTAATTTCA
TTACTACAATTATTAACATGAAACCCCCAGCCATCTCGCAATACCAAACCCCCCTATTCG
TATGAGCTGTGCTAATTACAGCAGTTTTACTCCTTCTATCCCTCCCCGTGTTAGCTGCCG
GAATTACTATATTGCTAACAGATCGAAACCTAAATACCACCTTCTTTGACCCT
>20052_RiNeloricaria_sp
GCTCCCTGTTAGGCGATGACCAAATTTATAATGTCATCGTTACTGCACATGCCTTCGTAA
TAATCTTCTTTATAGTAATACCCATTATGATCGGGGGCTTTGGGAATTGACTTGTACCCC
TAATAATTGGAGCACCTGACATAGCATTCCCTCGAATAAATAATATGAGTTTCTGACTGC
TTCCCCCCTCGTTCCTTCTACTACTAGCCTCATCAGGAGTTGAAGCTGGAGCTGGTACAG
GATGGACCGTGTACCCTCCCCTTGCTGGTAATCTAGCCCATGCAGGGGCTTCTGTTGATT
TAACCATCTTCTCCCTACACTTGGCAGGTGTTTCCTCTATCTTGGGTGCAATTAATTTCA
TTACTACAATTATTAACATGAAACCCCCAGCCATCTCGCAATACCAAACCCCCCTATTCG
TATGAGCTGTGCTAATTACAGCAGTTTTACTCCTTCTATCCCTCCCCGTGTTAGCTGCCG
GAATTACTATATTGCTAACAGATCGAAACCTAAATACCACCTTCTTTGACCCT
>20081_RiNeloricaria_sp
GCTCCCTGTTAGGCGATGACCAAATTTATAATGTCATCGTTACTGCACATGCCTTCGTAA
TAATCTTCTTTATAGTAATACCAATTATGATCGGGGGCTTTGGGAATTGACTTGTACCCC
TAATAATTGGAGCACCTGACATAGCATTCCCTCGAATAAATAATATGAGTTTCTGACTGC
TTCCCCCCTCGTTCCTTCTACTACTAGCCTCATCAGGAGTTGAAGCTGGAGCTGGTACAG
GATGGACCGTGTACCCTCCCCTTGCTGGTAATCTAGCCCATGCAGGGGCTTCTGTTGATT
TAACCATCTTCTCCCTACACTTGGCAGGTGTTTCCTCTATCTTGGGTGCAATTAATTTCA
TTACTACAATTATTAACATGAAACCCCCAGCCATCTCGCAATACCAAACCCCCCTATTCG
TATGAGCTGTGCTAATTACAGCAGTTTTACTCCTTCTATCCCTCCCCGTGTTAGCTGCCG
GAATTACTATATTGCTAACAGATCGAAACCTAAATACCACCTTCTTTGACCCT
>20083_RiNeloricaria_sp
GCTCCCTGTTAGGCGATGACCAAATTTATAATGTCATCGTTACTGCACATGCCTTCGTAA
TAATCTTCTTTATAGTAATACCAATTATGATCGGGGGCTTTGGGAATTGACTTGTACCCC
TAATAATTGGAGCACCTGACATAGCATTCCCTCGAATAAATAATATGAGTTTCTGACTGC
TTCCCCCCTCGTTCCTTCTACTACTAGCCTCATCAGGAGTTGAAGCTGGAGCTGGTACAG
GATGGACCGTGTACCCTCCCCTTGCTGGTAATCTAGCCCATGCAGGGGCTTCTGTTGATT
TAACCATCTTCTCCCTACACTTGGCAGGTGTTTCCTCTATCTTGGGTGCAATTAATTTCA
TTACTACAATTATTAACATGAAACCCCCAGCCATCTCGCAATACCAAACCCCCCTATTCG
TATGAGCTGTGCTAATTACAGCAGTTTTACTCCTTCTATCCCTCCCCGTGTTAGCTGCCG
GAATTACTATATTGCTAACAGATCGAAACCTAAATACCACCTTCTTTGACCCT
>20466_R_cadeae
GCTCCCTATTAGGCGATGACCAAATTTATAATGTCATCGTCACTGCACATGCCTTCGTAA
TAATTTTCTTTATAGTAATACCCATCATAATCGGTGGCTTCGGAAACTGATTAGTACCAC
TAATAATTGGAGCGCCTGATATAGCATTCCCACGAATAAATAACATGAGTTTCTGACTAC
TTCCTCCGTCATTCTTACTTCTGCTCGCCTCATCAGGAGTTGAAGCTGGGGCTGGGACAG
GATGAACCGTATACCCCCCACTCGCCGGAAATCTAGCCCATGCAGGGGCTTCTGTTGACT
TAACCATCTTCTCCCTACACCTAGCAGGTGTCTCCTCTATCTTAGGAGCAATTAATTTTA
TTACCACAATTATTAATATAAAACCTCCAGCTATTTCACAATACCAAACCCCCCTGTTCG
TTTGAGCCGTATTAGTTACAGCAGTCTTACTCCTTTTATCTCTCCCAGTATTAGCTGCCG
GAATTACTATACTACTAACAGATCGAAACCTAAACACTACCTTCTTTGACCCC
>21279_R_strigilata
GCTCCCTATTAGGTGATGACCAAATTTATAATGTCATCGTTACTGCACATGCCTTCGTAA
TAATTTTCTTTATAGTGATACCTATCATGATTGGTGGCTTCGGAAACTGACTAGTGCCAC
TAATAATTGGGGCACCTGATATAGCATTCCCACGAATAAATAATATAAGCTTCTGACTAC
TTCCTCCGTCATTCTTACTCCTTCTAGCCTCATCAGGAGTCGAAGCCGGGGCTGGAACAG
GGTGAACCGTATACCCCCCACTCTCCGGAAATCTAGCCCATGCAGGAGCATCTGTTGACT
TAACCATCTTTTCCCTACACTTAGCAGGTGTATCCTCTATCTTAGGAGCAATTAATTTCA
TTACCACTATCATTAATATAAAACCCCCAGCTATCTCACAATACCAAACCCCTCTATTCG
TTTGAGCTGTTTTAATTACAGCAGTATTACTCCTTTTATCCCTCCCAGTATTAGCTGCCG
GAATCACTATATTACTAACAGATCGAAACCTAAATACTACCTTCTTTGACCCC
>21280_R_strigilata
GCTCCCTATTAGGTGATGACCAAATTTATAATGTCATCGTTACTGCACATGCCTTCGTAA
TAATTTTCTTTATAGTGATACCTATCATGATTGGTGGCTTCGGAAACTGACTAGTGCCAC
TAATAATTGGGGCACCTGATATAGCATTCCCACGAATAAATAATATAAGCTTCTGACTAC
TTCCTCCGTCATTCTTACTCCTTCTAGCCTCATCAGGAGTCGAAGCCGGGGCTGGAACAG
GGTGAACCGTATACCCCCCACTCTCCGGAAATCTAGCCCATGCAGGAGCATCTGTTGACT
TAACCATCTTTTCCCTACACTTAGCAGGTGTATCCTCTATCTTAGGAGCAATTAATTTCA
TTACCACTATCATTAATATAAAACCCCCAGCTATCTCACAATACCAAACCCCTCTATTCG
TTTGAGCTGTTTTAATTACAGCAGTATTACTCCTTTTATCCCTCCCAGTATTAGCTGCCG
GAATCACTATATTACTAACAGATCGAAACCTAAATACTACCTTCTTTGACCCC
>21281_R_strigilata
GCTCCCTATTAGGTGATGACCAAATTTATAATGTCATCGTTACTGCACATGCCTTCGTAA
TAATTTTCTTTATAGTGATACCTATCATGATTGGTGGCTTCGGAAACTGACTAGTGCCAC
TAATAATTGGGGCACCTGATATAGCATTCCCACGAATAAATAATATAAGCTTCTGACTAC
TTCCTCCGTCATTCTTACTCCTTCTAGCCTCATCAGGAGTCGAAGCCGGGGCTGGAACAG
GGTGAACCGTATACCCCCCACTCTCCGGAAATCTAGCCCATGCAGGAGCATCTGTTGACT
TAACCATCTTTTCCCTACACTTAGCAGGTGTATCCTCTATCTTAGGAGCAATTAATTTCA
TTACCACTATCATTAATATAAAACCCCCAGCTATCTCACAATACCAAACCCCTCTATTCG
TTTGAGCTGTTTTAATTACAGCAGTATTACTCCTTTTATCCCTCCCAGTATTAGCTGCCG
GAATCACTATATTACTAACAGATCGAAACCTAAATACTACCTTCTTTGACCCC
>21282_R_loNgicauda
GCTCCCTATTAGGCGATGACCAAATTTATAATGTCATCGTCACTGCACATGCCTTCGTAA
TAATTTTCTTTATAGTAATGCCCATCATAATCGGTGGCTTTGGAAACTGATTAGTTCCAT
TAATAATTGGGGCACCTGATATAGCATTCCCACGAATAAATAACATGAGTTTCTGACTAC
TTCCTCCGTCATTCTTACTCCTGCTCGCCTCATCAGGGGTTGAAGCTGGGGCTGGGACAG
GGTGAACCGTATATCCCCCACTCGCCGGAAATCTAGCCCATGCAGGGGCTTCTGTTGACT
TAACCATCTTCTCCCTACACCTAGCAGGTGTCTCCTCTATCTTAGGAGCAATTAATTTTA
TTACCACAATTATTAACATAAAACCTCCAGCCATCTCACAATACCAAACCCCCCTGTTCG
TTTGAGCTGTACTAGTTACAGCAGTTTTACTCCTTTTATCTCTCCCAGTATTAGCTGCCG
GAATTACTATGCTACTAACAGATCGAAACCTAAATACTACCTTCTTTGACCCC
>21283_R_cadeae
GCTCCCTATTAGGCGATGACCAAATTTATAATGTCATCGTCACTGCACATGCCTTCGTAA
TAATTTTCTTTATAGTAATACCCATCATAATCGGTGGCTTCGGAAACTGATTAGTACCAC
TAATAATTGGAGCGCCTGATATAGCATTCCCACGAATAAATAACATGAGTTTCTGACTAC
TTCCTCCGTCATTCTTACTTCTGCTCGCCTCATCAGGGGTTGAAGCTGGGGCTGGGACAG
GATGAACCGTATACCCCCCACTCGCCGGAAATCTAGCCCATGCAGGGGCTTCTGTTGACT
TAACCATCTTCTCCCTACACCTAGCAGGTGTCTCCTCTATCTTAGGAGCAATTAATTTTA
TTACCACAATTATTAATATAAAACCTCCAGCTATTTCACAATACCAAACCCCCCTGTTCG
TTTGAGCCGTATTAGTTACAGCAGTCTTACTCCTTTTATCTCTCCCAGTATTAGCTGCCG
GAATTACTATACTACTAACAGATCGAAACCTAAATACTACCTTCTTTGACCCC
>21378_R_aff_laNgei
GCTCCCTATTAGGTGATGACCAAATTTATAATGTCATCGTTACTGCACATGCCTTCGTAA
TAATTTTCTTTATAGTGATGCCTATCATGATTGGGGGCTTCGGGAACTGACTAGTACCAC
TAATAATTGGGGCCCCTGATATAGCATTCCCACGAATAAATAATATAAGCTTCTGACTAC
TTCCTCCGTCATTCTTACTCCTTCTAGCCTCATCAGGAGTCGAAGCCGGGGCTGGAACAG
GATGAACCGTATATCCCCCACTCGCCGGAAATCTAGCCCATGCAGGAGCTTCTGTTGACT
TAACCATCTTCTCCCTACACTTAGCAGGTGTATCCTCTATCTTAGGAGCAATTAATTTCA
TTACCACTATCATTAATATAAAACCTCCAGCTATCTCACAATACCAAACCCCTCTATTCG
TTTGAGCTGTTCTAGTTACAGCAGTATTACTCCTTTTATCTCTCCCAGTATTAGCTGCCG
GAATCACTATATTACTAACAGATCGAAACCTAAATACTACTTTCTTTGACCCC
>21394_R_kroNei
GCTCCCTATTAGGTGATGACCAAATTTATAATGTCATCGTTACTGCACATGCCTTCGTAA
TAATTTTCTTTATAGTGATGCCTATCATGATTGGGGGCTTCGGGAACTGACTAGTACCAC
TAATAATTGGGGCCCCTGATATAGCATTCCCACGAATAAATAATATAAGCTTCTGACTAC
TTCCTCCGTCATTCTTACTCCTTCTAGCCTCATCAGGAGTCGAAGCCGGGGCTGGAACAG
GATGAACCGTATATCCCCCACTCGCCGGAAATCTAGCCCATGCAGGAGCTTCTGTTGACT
TAACCATCTTCTCCCTACACTTAGCAGGTGTATCCTCTATCTTAGGAGCAATTAATTTCA
TTACCACTATCATTAATATAAAACCTCCAGCTATCTCACAATACCAAACCCCTCTATTCG
TTTGAGCTGTTCTAGTTACAGCAGTATTACTCCTTTTATCTCTCCCAGTATTAGCTGCCG
GAATCACTATATTACTAACAGATCGAAACCTAAATACTACTTTCTTTGACCCC
>21396_R_aff_laNgeisera
GCTCCCTATTAGGTGATGACCAAATTTATAATGTCATCGTTACTGCACATGCCTTCGTAA
TAATTTTCTTTATAGTGATGCCTATCATGATTGGGGGCTTCGGGAACTGACTAGTACCAC
TAATAATTGGGGCCCCTGATATAGCATTCCCACGAATAAATAATATAAGCTTCTGACTAC
TTCCTCCGTCATTCTTACTCCTTCTAGCCTCATCAGGAGTCGAAGCCGGGGCTGGAACAG
GATGAACCGTATATCCCCCACTCGCCGGAAATCTAGCCCATGCAGGAGCTTCTGTTGACT
TAACCATCTTCTCCCTACACTTAGCAGGTGTATCCTCTATCTTAGGAGCAATTAATTTCA
TTACCACTATCATTAATATAAAACCTCCAGCTATCTCACAATACCAAACCCCTCTATTCG
TTTGAGCTGTTCTAGTTACAGCAGTATTACTCCTTTTATCTCTCCCAGTATTAGCTGCCG
GAATCACTATATTACTAACAGATCGAAACCTAAATACTACTTTCTTTGACCCC
>21658_RiNeloricaria_sp
GCTCCCTATTAGGCGATGACCAAATTTATAATGTCATCGTTACTGCACATGCCTTCGTAA
TAATTTTCTTTATAGTAATACCTATTATGATTGGTGGATTCGGAAACTGACTAGTACCAC
TAATAATTGGGGCACCTGATATAGCATTCCCACGAATAAATAATATGAGCTTCTGGCTAC
TTCCCCCGTCATTCTTACTCCTTCTAGCCTCATCAGGAGTCGAAGCCGGGGCTGGAACAG
GGTGAACCGTGTACCCCCCACTCGCCGGAAATCTAGCCCATGCAGGAGCTTCTGTTGACT
TAACCATCTTCTCCCTACACTTAGCAGGTGTATCCTCTATCTTAGGAGCAATTAATTTCA
TCACCACTATCATTAATATAAAACCCCCAGCTATCTCACAATACCAAACCCCTTTATTCG
TTTGAGCTGTTTTAGTTACAGCAGTCTTACTTCTTTTATCCCTCCCAGTATTAGCTGCCG
GAATCACAATACTACTAACAGATCGAAACCTAAATACTACCTTCTTTGACCCC
>21659_R_jaragueNsis
GCTCCCTATTAGGCGATGACCAAATTTATAATGTCATCGTTACTGCACATGCCTTCGTAA
TAATTTTCTTTATAGTAATACCGATCATGATTGGTGGGTTCGGGAACTGATTAGTACCAC
TAATAATCGGGGCACCTGATATAGCATTCCCACGAATAAATAACATGAGTTTCTGACTAC
TTCCTCCATCATTTTTACTCCTGCTAGCCTCATCAGGAGTCGAAGCTGGGGCTGGAACAG
GATGAACTGTATACCCTCCCCTCGCCGGAAATCTAGCCCATGCAGGGGCTTCTGTTGATT
TAACCATCTTCTCCCTACACTTAGCAGGTGTATCCTCTATTTTAGGAGCAATTAATTTCA
TTACCACTATCATTAATATAAAACCTCCAGCTATCTCACAATACCAAACCCCTCTATTCG
TTTGAGCTGTATTAATTACAGCAGTTTTACTCCTTTTATCTCTCCCAGTACTAGCTGCCG
GAATCACTATATTACTAACAGATCGAAATCTAAATACCACCTTCTTTGACCCC
>21661_RiNeloricaria_sp
GCTCCCTATTAGGCGATGACCAAATTTATAATGTCATCGTTACTGCACATGCCTTCGTAA
TAATTTTCTTTATAGTAATACCTATTATGATTGGTGGATTCGGAAACTGACTAGTACCAC
TAATAATTGGGGCACCTGATATAGCATTCCCACGAATAAATAATATGAGCTTCTGGCTAC
TTCCCCCGTCATTCTTACTCCTTCTAGCCTCATCAGGAGTCGAAGCCGGGGCTGGAACAG
GGTGAACCGTGTACCCCCCACTCGCCGGAAATCTAGCCCATGCAGGAGCTTCTGTTGACT
TAACCATCTTCTCCCTACACTTAGCAGGTGTATCCTCTATCTTAGGAGCAATTAATTTCA
TCACCACTATCATTAATATAAAACCCCCAGCTATCTCACAATACCAAACCCCTTTATTCG
TTTGAGCTGTTTTAGTTACAGCAGTCTTACTTCTTTTATCCCTCCCAGTATTAGCTGCCG
GAATCACAATACTACTAACAGATCGAAACCTAAATACTACCTTCTTTGACCCC
>21662_R_jaragueNsis
GCTCCCTATTAGGCGATGACCAAATTTATAATGTCATCGTTACTGCACATGCCTTCGTAA
TAATTTTCTTTATAGTAATACCGATCATGATTGGTGGGTTCGGGAACTGATTAGTACCAC
TAATAATCGGGGCACCTGATATAGCATTCCCACGAATAAATAACATGAGTTTCTGACTAC
TTCCTCCATCATTTTTACTCCTGCTAGCCTCATCAGGAGTCGAAGCTGGGGCTGGAACAG
GATGAACTGTATACCCTCCCCTCGCCGGAAATCTAGCCCATGCAGGGGCTTCTGTCGATT
TAACCATCTTCTCCCTACACTTAGCAGGTGTATCCTCTATTTTAGGAGCAATTAATTTCA
TTACCACTATCATTAATATAAAACCTCCAGCTATCTCACAATACCAAACCCCTCTATTCG
TTTGAGCTGTATTAATTACAGCAGTTTTACTCCTTTTATCTCTCCCAGTACTAGCTGCCG
GAATCACTATATTACTAACAGATCGAAATCTAAATACCACCTTCTTTGACCCC
>21668_R_jaragueNsis
GCTCCCTATTAGGCGATGACCAAATTTATAATGTCATCGTTACTGCACATGCCTTCGTAA
TAATTTTCTTTATAGTAATACCGATCATGATTGGTGGGTTCGGGAACTGATTAGTACCAC
TAATAATCGGGGCACCTGATATAGCATTCCCACGAATAAATAACATGAGTTTCTGACTAC
TTCCTCCATCATTTTTACTCCTGCTAGCCTCATCAGGAGTCGAAGCTGGGGCTGGAACAG
GATGAACTGTATACCCTCCCCTCGCCGGAAATCTAGCCCATGCAGGGGCTTCTGTTGATT
TAACCATCTTCTCCCTACACTTAGCAGGTGTATCCTCTATTTTAGGAGCAATTAATTTCA
TTACCACTATCATTAATATAAAACCTCCAGCTATCTCACAATACCAAACCCCTCTATTCG
TTTGAGCTGTATTAATTACAGCAGTTTTACTCCTTTTATCTCTCCCAGTACTAGCTGCCG
GAATCACTATATTACTAACAGATCGAAATCTAAATACCACCTTCTTTGACCCC
>21692_R_kroNei
GCTCCCTATTAGGCGATGACCAAATTTATAATGTCATCGTTACTGCACATGCCTTCGTAA
TAATTTTCTTTATAGTGATACCGATCATGATTGGTGGGTTCGGGAACTGATTAGTACCAC
TAATAATCGGGGCACCTGATATAGCATTCCCACGAATAAATAACATGAGTTTCTGACTAC
TTCCTCCATCATTTTTACTCCTGCTAGCTTCATCAGGAGTCGAAGCCGGGGCTGGAACAG
GATGAACTGTATATCCTCCCCTTGCCGGAAATCTAGCCCATGCAGGGGCTTCTGTTGATT
TAACCATCTTCTCCCTACACTTAGCAGGTGTATCCTCTATTTTAGGAGCAATTAATTTCA
TTACCACTATCATTAATATAAAACCTCCAGCTATCTCACAATACCAAACCCCTCTATTCG
TTTGAGCTGTGTTAGTTACAGCAGTTTTACTCCTTTTATCTCTCCCAGTACTAGCTGCCG
GAATCACTATATTACTAACAGATCGAAATCTAAATACCACCTTCTTTGACCCC
>21720_R_aff_laNgei
GCTCCCTATTAGGCGATGACCAAATTTATAATGTCATCGTTACTGCACATGCCTTCGTAA
TAATTTTCTTTATAGTGATACCGATCATGATTGGTGGGTTCGGGAACTGATTAGTACCAC
TAATAATCGGGGCACCTGATATAGCATTCCCACGAATAAATAACATGAGTTTCTGACTAC
TTCCTCCATCATTTTTACTCCTGCTAGCTTCATCAGGAGTCGAAGCCGGGGCTGGAACAG
GATGAACTGTATATCCTCCCCTCGCCGGAAATCTAGCCCATGCAGGGGCTTCTGTTGATT
TAACCATCTTCTCCCTACACTTAGCAGGTGTATCCTCTATTTTAGGAGCAATTAATTTCA
TTACCACTATCATTAATATAAAACCTCCAGCTATCTCACAATACCAAACCCCTCTATTCG
TTTGAGCTGTATTAGTTACAGCAGTTTTACTCCTTTTATCTCTCCCAGTACTAGCTGCAG
GAATCACTATATTACTAACAGATCGAAATCTAAATACCACCTTCTTTGACCCC
>21721_R_aff_laNgei
GCTCCCTATTAGGCGATGACCAAATTTATAATGTCATCGTTACTGCACATGCCTTCGTAA
TAATTTTCTTTATAGTGATACCGATCATGATTGGTGGGTTCGGGAACTGATTAGTACCAC
TAATAATCGGGGCACCTGATATAGCATTCCCACGAATAAATAACATGAGTTTCTGACTAC
TTCCTCCATCATTTTTACTCCTGCTAGCTTCATCAGGAGTCGAAGCCGGGGCTGGAACAG
GATGAACTGTATATCCTCCCCTCGCCGGAAATCTAGCCCATGCAGGGGCTTCTGTTGATT
TAACCATCTTCTCCCTACACTTAGCAGGTGTATCCTCTATTTTAGGAGCAATTAATTTCA
TTACCACTATCATTAATATAAAACCTCCAGCTATCTCACAATACCAAACCCCTCTATTCG
TTTGAGCTGTATTAGTTACAGCAGTTTTACTCCTTTTATCTCTCCCAGTACTAGCTGCAG
GAATCACTATATTACTAACAGATCGAAATCTAAATACCACCTTCTTTGACCCC
>21722_R_aff_laNgei
GCTCCCTATTAGGCGATGACCAAATTTATAATGTCATCGTTACTGCACATGCCTTCGTAA
TAATTTTCTTTATAGTGATACCGATCATGATTGGTGGGTTCGGGAACTGATTAGTACCAC
TAATAATCGGGGCACCTGATATAGCATTCCCACGAATAAATAACATGAGTTTCTGACTAC
TTCCTCCATCATTTTTACTCCTGCTAGCTTCATCAGGAGTCGAAGCCGGGGCTGGAACAG
GATGAACTGTATATCCTCCCCTCGCCGGAAATCTAGCCCATGCAGGGGCTTCTGTTGATT
TAACCATCTTCTCCCTACACTTAGCAGGTGTATCCTCTATTTTAGGAGCAATTAATTTCA
TTACCACTATCATTAATATAAAACCTCCAGCTATCTCACAATACCAAACCCCTCTATTCG
TTTGAGCTGTATTAGTTACAGCAGTTTTACTCCTTTTATCTCTCCCAGTACTAGCTGCAG
GAATCACTATATTACTAACAGATCGAAATCTAAATACCACCTTCTTTGACCCC
>22930_R_laNceolata
GCTCCCTACTGGGCGATGACCAAATTTATAATGTTATCGTTACTGCACATGCCTTCGTAA
TAATCTTCTTCATAGTAATACCCATTATGATTGGTGGCTTCGGGAACTGGCTGGTGCCCC
TAATAATTGGTGCACCTGATATAGCATTTCCACGAATAAACAACATAAGTTTCTGACTAC
TCCCCCCATCATTTCTACTTTTACTAGCCTCATCAGGAGTTGAAGCCGGGGCTGGAACAG
GATGAACCGTATACCCACCTCTTGCCGGAAACCTAGCCCATGCAGGGGCTTCTGTTGATC
TAACCATCTTCTCACTACACCTGGCAGGTGTCTCCTCTATTTTGGGGGCAATCAACTTCA
TTACTACAATTATTAATATAAAACCCCCAGCCATTTCACAATACCAAACTCCCTTATTCG
TCTGGGCTGTCCTAGTTACAGCAGTCCTACTCCTCTTATCCCTCCCAGTCCTAGCTGCTG
GAATTACAATACTACTAACAGATCGAAACCTTAATACCACCTTCTTTGACCCC
>23512RiNeloricaria_sp
GCTCCCTGTTAGGAGATGACCAAATTTATAATGTCATCGTTACTGCACACGCCTTTGTAA
TAATTTTCTTCATAGTAATACCCATCATGATTGGGGGCTTTGGGAACTGACTAGTGCCCT
TAATAATTGGAGCGCCGGATATAGCATTCCCACGAATAAATAACATAAGTTTCTGACTAC
TTCCCCCATCATTTCTACTCCTACTAGCTTCATCAGGAGTTGAAGCAGGAGCTGGAACAG
GTTGGACCGTATACCCACCTCTTGCCGGGAATTTAGCCCATGCAGGGGCCTCAGTTGATT
TAACCATCTTCTCCCTACATTTAGCAGGTGTATCCTCTATCTTGGGGGCTATCAATTTTA
TTACTACAATTATTAACATAAAACCTCCAGCCATCTCACAATATCAAACTCCCTTATTTG
TCTGAGCTGTACTAGTTACAGCCGTCCTACTTCTTCTATCCCTTCCAGTTCTAGCTGCCG
GAATTACCATGTTATTGACTGATCGAAACCTAAACACAACCTTCTTTGACCCG
>23513_RiNeloricaria_sp
GCTCCCTGTTAGGAGATGACCAAATTTATAATGTCATCGTTACTGCACACGCCTTTGTAA
TAATTTTCTTCATAGTAATACCCATCATGATTGGGGGCTTTGGGAACTGACTAGTGCCCT
TAATAATTGGAGCGCCGGATATAGCATTCCCACGAATAAATAACATAAGTTTCTGACTAC
TTCCCCCATCATTTCTACTCCTACTAGCTTCATCAGGAGTTGAAGCAGGAGCTGGAACAG
GTTGGACCGTATACCCACCTCTTGCCGGGAATTTAGCCCATGCAGGGGCCTCAGTTGATT
TAACCATCTTCTCCCTACATTTAGCAGGTGTATCCTCTATCTTGGGGGCTATCAATTTTA
TTACTACAATTATTAACATAAAACCTCCAGCCATCTCACAATATCAAACTCCCTTATTTG
TCTGAGCTGTACTAGTTACAGCCGTCCTACTTCTTCTATCCCTTCCAGTTCTAGCTGCCG
GAATTACCATGTTATTGACTGATCGAAACCTAAACACAACCTTCTTTGACCCG
>23514_RiNeloricaria_sp
GCTCCCTGTTAGGAGATGACCAAATTTATAATGTCATCGTTACTGCACACGCCTTTGTAA
TAATTTTCTTCATAGTAATACCCATCATGATTGGGGGCTTTGGGAACTGACTAGTGCCCT
TAATAATTGGAGCGCCGGATATAGCATTCCCACGAATAAATAACATAAGTTTCTGACTAC
TTCCCCCATCATTTCTACTCCTACTAGCTTCATCAGGAGTTGAAGCAGGAGCTGGAACAG
GTTGGACCGTATACCCACCTCTTGCCGGGAATTTAGCCCATGCAGGGGCCTCAGTTGATT
TAACCATCTTCTCCCTACATTTAGCAGGTGTATCCTCTATCTTGGGGGCTATCAATTTTA
TTACTACAATTATTAACATAAAACCTCCAGCCATCTCACAATATCAAACTCCCTTATTTG
TCTGAGCTGTACTAGTTACAGCCGTCCTACTTCTTCTATCCCTTCCAGTTCTAGCTGCCG
GAATTACCATGTTATTGACTGATCGAAACCTAAACACAACCTTCTTTGACCCG
>24075_RiNeloricaria_sp
GCTCCCTATTAGGTGATGACCAAATTTATAATGTCATCGTTACTGCACACGCCTTTGTAA
TAATTTTCTTCATAGTAATACCAATTATAATTGGGGGCTTCGGAAATTGACTAGTGCCCT
TAATAATTGGAGCACCAGACATAGCATTCCCACGTATAAATAATATGAGTTTTTGACTAC
TCCCCCCATCATTCCTACTCCTACTGGCTTCATCAGGAGTTGAAGCAGGGGCTGGGACAG
GCTGAACCGTTTACCCGCCCCTTGCCGGAAATTTAGCTCATGCAGGGGCCTCAGTTGATT
TAACCATCTTTTCCCTACATTTGGCAGGTGTATCCTCTATCTTAGGGGCAATCAATTTCA
TTACTACAATTATCAATATGAAACCCCCAGCCATCTCACAATATCAAACCCCATTGTTTG
TCTGAGCTGTGCTAGTCACAGCCGTCCTACTCCTTCTATCCCTCCCAGTCCTAGCTGCTG
GGATTACAATGTTATTAACTGATCGAAACCTAAACACCACCTTCTTCGACCCA
>24076_RiNeloricaria_sp
GCTCCCTATTAGGTGATGACCAAATTTATAATGTCATCGTTACTGCACACGCCTTTGTAA
TAATTTTCTTCATAGTAATACCAATTATAATTGGGGGCTTCGGAAATTGACTAGTGCCCT
TAATAATTGGAGCACCAGACATAGCATTCCCACGTATAAATAATATGAGTTTTTGACTAC
TCCCCCCATCATTCCTACTCCTACTGGCTTCATCAGGAGTTGAAGCAGGGGCTGGGACAG
GCTGAACCGTTTACCCGCCCCTTGCCGGAAATTTAGCTCATGCAGGGGCCTCAGTTGATT
TAACCATCTTTTCCCTACATTTGGCAGGTGTATCCTCTATCTTAGGGGCAATCAATTTCA
TTACTACAATTATCAATATGAAACCCCCAGCCATCTCACAATATCAAACCCCATTGTTTG
TCTGAGCTGTGCTAGTCACAGCCGTCCTACTCCTTCTATCCCTCCCAGTCCTAGCTGCTG
GGATTACAATGTTATTAACTGATCGAAACCTAAACACCACCTTCTTCGACCCA
>24133_R_laNceolata
GCTCCCTACTAGGCGATGACCAAATTTATAATGTTATCGTTACTGCACATGCCTTCGTAA
TAATCTTCTTCATAGTAATACCCATTATGATTGGTGGCTTCGGGAACTGGCTGGTGCCCC
TAATAATTGGTGCACCTGATATAGCATTTCCACGAATAAACAACATAAGTTTCTGACTAC
TCCCCCCATCATTCCTACTTTTACTAGCCTCATCAGGAGTTGAAGCCGGGGCTGGAACGG
GATGAACCGTCTACCCGCCTCTTGCCGGAAACCTAGCCCATGCAGGGGCTTCTGTTGATC
TAGCCATCTTCTCACTACACCTGGCAGGTGTCTCCTCTATTTTAGGGGCAATCAACTTCA
TTACTACAATTATTAATATAAAACCCCCAGCCATTTCACAATACCAAACTCCCTTATTCG
TCTGGGCTGTCCTAGTTACAGCAGTCCTACTCCTCTTATCCCTCCCAGTCCTAGCTGCTG
GAATTACAATACTACTAACAGATCGAAACCTTAATACCACCTTCTTTGACCCC
>24134_R_laNceolata
GCTCCCTACTAGGCGATGACCAAATTTATAATGTTATCGTTACTGCACATGCCTTCGTAA
TAATCTTCTTCATAGTAATACCCATTATGATTGGTGGCTTCGGGAACTGGCTGGTGCCCC
TAATAATTGGTGCACCTGATATAGCATTTCCACGAATAAACAACATAAGTTTCTGACTAC
TCCCCCCATCATTCCTACTTTTACTAGCCTCATCAGGAGTTGAAGCCGGGGCTGGAACGG
GATGAACCGTCTACCCGCCTCTTGCCGGAAACCTAGCCCATGCAGGGGCTTCTGTTGATC
TAGCCATCTTCTCACTACACCTGGCAGGTGTCTCCTCTATTTTAGGGGCAATCAACTTCA
TTACTACAATTATTAATATAAAACCCCCAGCCATTTCACAATACCAAACTCCCTTATTCG
TCTGGGCTGTCCTAGTTACAGCAGTCCTACTCCTCTTATCCCTCCCAGTCCTAGCTGCTG
GAATTACAATACTACTAACAGATCGAAACCTTAATACCACCTTCTTTGACCCC
>24135_R_laNceolata
GCTCCCTACTAGGCGATGACCAAATTTATAATGTTATCGTTACTGCACATGCCTTCGTAA
TAATCTTCTTCATAGTAATACCCATTATGATTGGTGGCTTCGGGAACTGGCTGGTGCCCC
TAATAATTGGTGCACCTGATATAGCATTTCCACGAATAAACAACATAAGTTTCTGACTAC
TCCCCCCATCATTCCTACTTTTACTAGCCTCATCAGGAGTTGAAGCCGGGGCTGGAACGG
GATGAACCGTCTACCCGCCTCTTGCCGGAAACCTAGCCCATGCAGGGGCTTCTGTTGATC
TAGCCATCTTCTCACTACACCTGGCAGGTGTCTCCTCTATTTTAGGGGCAATCAACTTCA
TTACTACAATTATTAATATAAAACCCCCAGCCATTTCACAATACCAAACTCCCTTATTCG
TCTGGGCTGTCCTAGTTACAGCAGTCCTACTCCTCTTATCCCTCCCAGTCCTAGCTGCTG
GAATTACAATACTACTAACAGATCGAAACCTTAATACCACCTTCTTTGACCCC
>24136_R_laNceolata
GCTCCCTACTAGGCGATGACCAAATTTATAATGTTATCGTTACTGCACATGCCTTCGTAA
TAATCTTCTTCATAGTAATACCCATTATGATTGGTGGCTTCGGGAACTGGCTGGTGCCCC
TAATAATTGGTGCACCTGATATAGCATTTCCACGAATAAACAACATAAGTTTCTGACTAC
TCCCCCCATCATTCCTACTTTTACTAGCCTCATCAGGAGTTGAAGCCGGGGCTGGAACGG
GATGAACCGTCTACCCGCCTCTTGCCGGAAACCTAGCCCATGCAGGGGCTTCTGTTGATC
TAGCCATCTTCTCACTACACCTGGCAGGTGTCTCCTCTATTTTAGGGGCAATCAACTTCA
TTACTACAATTATTAATATAAAACCCCCAGCCATTTCACAATACCAAACTCCCTTATTCG
TCTGGGCTGTCCTAGTTACAGCAGTCCTACTCCTCTTATCCCTCCCAGTCCTAGCTGCTG
GAATTACAATACTACTAACAGATCGAAACCTTAATACCACCTTCTTTGACCCC
>24137_R_laNceolata
GCTCCCTACTAGGCGATGACCAAATTTATAATGTTATCGTTACTGCACATGCCTTCGTAA
TAATCTTCTTCATAGTAATACCCATTATGATTGGTGGCTTCGGGAACTGGCTGGTGCCCC
TAATAATTGGTGCACCTGATATAGCATTTCCACGAATAAACAACATAAGTTTCTGACTAC
TCCCCCCATCATTCCTACTTTTACTAGCCTCATCAGGAGTTGAAGCCGGGGCTGGAACGG
GATGAACCGTCTACCCGCCTCTTGCCGGAAACCTAGCCCATGCAGGGGCTTCTGTTGATC
TAGCCATCTTCTCACTACACCTGGCAGGTGTCTCCTCTATTTTAGGGGCAATCAACTTCA
TTACTACAATTATTAATATAAAACCCCCAGCCATTTCACAATACCAAACTCCCTTATTCG
TCTGGGCTGTCCTAGTTACAGCAGTCCTACTCCTCTTATCCCTCCCAGTCCTAGCTGCTG
GAATTACAATACTACTAACAGATCGAAACCTTAATACCACCTTCTTTGACCCC
>24247_RiNelorcaria_sp
GCTCCCTATTAGGTGATGACCAAATTTATAATGTCATCGTTACTGCACACGCCTTTGTAA
TAATTTTCTTCATAGTAATACCAATTATGATTGGGGGTTTCGGAAACTGACTAGTACCCC
TAATAATTGGGGCACCAGACATAGCATTTCCACGAATAAATAATATAAGTTTTTGACTAC
TTCCCCCGTCATTTCTACTTCTACTAGCTTCATCAGGAGTTGAAGCAGGAGCTGGGACAG
GCTGAACCGTTTACCCACCCCTCGCCGGAAATTTAGCCCATGCAGGGGCCTCAGTTGATT
TAACCATCTTTTCCCTACATTTAGCAGGTGTGTCCTCTATCTTAGGGGCAATCAATTTCA
TTACTACAATTATTAATATGAAACCTCCAGCCATCTCACAATATCAAACCCCATTATTTG
TCTGAGCTGTGCTGGTCACAGCCGTCCTACTCCTTCTATCCCTCCCAGTACTAGCTGCTG
GAATTACCATATTATTAACTGATCGAAACCTAAACACCACCTTCTTCGACCCA
>24248_RiNeloricaria_sp
GCTCCCTATTAGGTGATGACCAAATTTATAATGTCATCGTTACTGCACACGCCTTTGTAA
TAATTTTCTTCATAGTAATACCAATTATGATTGGGGGTTTCGGAAACTGACTAGTACCCC
TAATAATTGGGGCACCAGACATAGCATTTCCACGAATAAATAATATAAGTTTTTGACTAC
TTCCCCCGTCATTTCTACTTCTACTAGCTTCATCAGGAGTTGAAGCAGGAGCTGGGACAG
GCTGAACCGTTTACCCACCCCTCGCCGGAAATTTAGCCCATGCAGGGGCCTCAGTTGATT
TAACCATCTTTTCCCTACATTTAGCAGGTGTGTCCTCTATCTTAGGGGCAATCAATTTCA
TTACTACAATTATTAATATGAAACCTCCAGCCATCTCACAATATCAAACCCCATTATTTG
TCTGAGCTGTGCTGGTCACAGCCGTCCTACTCCTTCTATCCCTCCCAGTACTAGCTGCTG
GAATTACCATATTATTAACTGATCGAAACCTAAACACCACCTTCTTCGACCCA
>25561_R_cadeae
GCTCCCTATTAGGCGATGACCAAATTTATAATGTCATCGTCACTGCACATGCCTTCGTAA
TAATTTTCTTTATAGTAATACCCATCATAATCGGTGGCTTCGGAAACTGATTAGTACCAC
TAATAATTGGAGCGCCTGATATAGCATTCCCACGAATAAATAACATGAGTTTCTGACTAC
TTCCTCCGTCATTCTTACTTCTGCTCGCCTCATCAGGGGTTGAAGCTGGGGCTGGGACAG
GATGAACCGTATACCCCCCACTCGCCGGAAATCTAGCCCATGCAGGGGCTTCTGTTGACT
TAACCATCTTCTCCCTACACCTAGCAGGTGTCTCCTCTATCTTAGGAGCAATTAATTTTA
TTACCACAATTATTAATATAAAACCTCCAGCTATTTCACAATACCAAACCCCCCTGTTCG
TTTGAGCCGTATTAGTTACAGCAGTCTTACTCCTTTTATCTCTCCCAGTATTAGCTGCCG
GAATTACTATACTACTAACAGATCGAAACCTAAACACTACCTTCTTTGACCCC
>25653_RiNeloricaria_sp
GCTCCCTATTAGGTGATGACCAAATTTATAATGTCATCGTTACTGCACACGCCTTTGTAA
TAATTTTCTTCATAGTAATACCAATTATGATTGGGGGTTTCGGAAACTGACTAGTACCCC
TAATAATTGGGGCACCAGACATAGCATTTCCACGAATAAATAATATAAGTTTTTGACTAC
TTCCCCCGTCATTTCTACTTCTACTAGCTTCATCAGGAGTTGAAGCAGGAGCTGGGACAG
GCTGAACCGTTTACCCACCCCTCGCCGGAAATTTAGCCCATGCAGGGGCCTCAGTTGATT
TAACCATCTTTTCCCTACATTTAGCAGGTGTGTCCTCTATCTTAGGGGCAATCAATTTCA
TTACTACAATTATTAATATGAAACCTCCAGCCATCTCACAATATCAAACCCCATTATTTG
TCTGAGCTGTGCTGGTCACAGCCGTCCTACTCCTTCTATCCCTCCCAGTACTAGCTGCTG
GAATTACCATATTATTAACTGATCGAAACCTAAACACCACCTTCTTCGACCCA
>25654_RiNeloricaria_sp
GCTCCCTATTAGGTGATGACCAAATTTATAATGTCATCGTTACTGCACACGCCTTTGTAA
TAATTTTCTTCATAGTAATACCAATTATGATTGGGGGTTTCGGAAACTGACTAGTACCCC
TAATAATTGGGGCACCAGACATAGCATTTCCACGAATAAATAATATAAGTTTTTGACTAC
TTCCCCCGTCATTTCTACTTCTACTAGCTTCATCAGGAGTTGAAGCAGGAGCTGGGACAG
GCTGAACCGTTTACCCACCCCTCGCCGGAAATTTAGCCCATGCAGGGGCCTCAGTTGATT
TAACCATCTTTTCCCTACATTTAGCAGGTGTGTCCTCTATCTTAGGGGCAATCAATTTCA
TTACTACAATTATTAATATGAAACCTCCAGCCATCTCACAATATCAAACCCCATTATTTG
TCTGAGCTGTGCTGGTCACAGCCGTCCTACTCCTTCTATCCCTCCCAGTACTAGCTGCTG
GAATTACCATATTATTAACTGATCGAAACCTAAACACCACCTTCTTCGACCCA
>26249_R_parva
GCTCCCTATTAGGCGATGACCAAATTTATAATGTCATCGTTACTGCACATGCCTTCGTAA
TAATTTTCTTTATAGTAATACCCATCATGATCGGTGGCTTCGGGAACTGATTAGTACCAC
TAATAATCGGGGCCCCGGATATAGCCTTCCCACGAATAAATAATATGAGTTTCTGACTAC
TCCCTCCATCATTTTTACTCCTGCTAGCCTCATCAGGGGTCGAAGCTGGGGCTGGAACAG
GATGAACCGTATACCCCCCTCTCGCCGGAAACCTAGCCCATGCAGGGGCTTCTGTTGATT
TAACCATCTTCTCCTTACACTTAGCAGGTGTCTCCTCTATCCTAGGAGCAATTAATTTTA
TTACCACAATTATTAATATAAAACCTCCAGCTATCTCACAATACCAGACCCCTCTCTTCG
TCTGAGCAGTTCTAGTTACAGCAGTTTTACTCCTTCTATCTCTCCCAGTATTAGCTGCCG
GAATCACTATGCTATTAACAGATCGAAACCTAAATACTACCTTCTTTGACCCC
>26332_RiNeloricaria_sp
GCTCCCTATTAGGCGATGACCAAATTTATAATGTTATCGTCACTGCACATGCCTTCGTAA
TAATTTTCTTTATAGTTATACCAATTATGATCGGCGGCTTCGGAAACTGATTAGTACCCT
TAATAATTGGGGCGCCTGATATAGCATTCCCACGAATAAATAACATGAGTTTCTGACTAC
TCCCTCCGTCATTCTTACTCCTGCTTGCTTCATCAGGAGTTGAAGCTGGAGCTGGAACAG
GGTGAACCGTATACCCCCCCCTCGCCGGAAATCTAGCCCATGCAGGGGCTTCTGTTGATT
TAACCATCTTCTCCCTACACTTAGCAGGTGTCTCCTCTATCTTAGGGGCAATTAATTTTA
TTACCACAATTATTAATATAAAACCCCCAGCTATCTCACAATACCAAACCCCTCTATTCG
TTTGAGCTGTACTAATTACAGCAGTTTTACTCCTTTTATCTCTACCAGTATTGGCTGCCG
GAATTACTATGCTACTAACAGATCGAAACCTAAATACCACCTTCTTTGACCCC
>26333_RiNeloricaria_sp
GCTCCCTATTAGGCGATGACCAAATTTATAATGTTATCGTCACTGCACATGCCTTCGTAA
TAATTTTCTTTATAGTTATACCAATTATGATCGGCGGCTTCGGAAACTGATTAGTACCCT
TAATAATTGGGGCGCCTGATATAGCATTCCCACGAATAAATAACATGAGTTTCTGACTAC
TCCCTCCGTCATTCTTACTCCTGCTTGCTTCATCAGGAGTTGAAGCTGGAGCTGGAACAG
GGTGAACCGTATACCCCCCCCTCGCCGGAAATCTAGCCCATGCAGGGGCTTCTGTTGATT
TAACCATCTTCTCCCTACACTTAGCAGGTGTCTCCTCTATCTTAGGGGCAATTAATTTTA
TTACCACAATTATTAATATAAAACCCCCAGCTATCTCACAATACCAAACCCCTCTATTCG
TTTGAGCTGTACTAATTACAGCAGTTTTACTCCTTTTATCTCTACCAGTATTGGCTGCCG
GAATTACTATGCTACTAACAGATCGAAACCTAAATACCACCTTCTTTGACCCC
>27627_R_laNceolata
GCTCCCTACTAGGCGATGACCAAATTTATAATGTTATCGTTACTGCACATGCCTTCGTAA
TAATCTTCTTCATAGTGATACCCATTATGATTGGTGGCTTCGGGAACTGGCTGGTACCCC
TAATAATTGGTGCACCTGATATAGCATTTCCACGAATAAACAACATAAGTTTCTGACTAC
TCCCCCCATCATTCCTACTTTTACTAGCCTCATCAGGAGTTGAAGCTGGGGCTGGAACGG
GGTGAACCGTATACCCGCCTCTTGCCGGAAATCTAGCCCATGCAGGGGCTTCTGTTGATC
TAACCATCTTCTCACTACACCTGGCAGGTGTCTCCTCTATTTTAGGGGCAATTAACTTCA
TTACTACAATTATTAATATAAAACCCCCAGCCATTTCACAATACCAAACTCCCTTATTCG
TCTGGGCTGTCCTAGTTACAGCAGTCCTACTCCTCTTATCCCTCCCAGTCCTAGCTGCTG
GAATTACCATACTACTAACAGATCGAAACCTTAATACTACCTTCTTTGACCCC
>27628_R_laNceolata
GCTCCCTACTAGGCGATGACCAAATTTATAATGTTATCGTTACTGCACATGCCTTCGTAA
TAATCTTCTTCATAGTGATACCCATTATGATTGGTGGCTTCGGGAACTGGCTGGTACCCC
TAATAATTGGTGCACCTGATATAGCATTTCCACGAATAAACAACATAAGTTTCTGACTAC
TCCCCCCATCATTCCTACTTTTACTAGCCTCATCAGGAGTTGAAGCTGGGGCTGGAACGG
GGTGAACCGTATACCCGCCTCTTGCCGGAAATCTAGCCCATGCAGGGGCTTCTGTTGATC
TAACCATCTTCTCACTACACCTGGCAGGTGTCTCCTCTATTTTAGGGGCAATTAACTTCA
TTACTACAATTATTAATATAAAACCCCCAGCCATTTCACAATACCAAACTCCCTTATTCG
TCTGGGCTGTCCTAGTTACAGCAGTCCTACTCCTCTTATCCCTCCCAGTCCTAGCTGCTG
GAATTACCATACTACTAACAGATCGAAACCTTAATACTACCTTCTTTGACCCC
>29081_R_Nigricauda
GCTCCCTATTAGGCGATGACCAAATTTATAATGTCATCGTTACTGCACATGCCTTCGTAA
TAATTTTCTTTATAGTAATGCCAATCATGATTGGTGGCTTCGGGAACTGATTAGTACCAC
TAATAATCGGGGCACCTGATATAGCATTCCCACGAATAAATAACATGAGTTTCTGACTAC
TTCCTCCATCATTCTTACTCCTACTAGCCTCATCAGGAGTCGAAGCTGGGGCCGGAACAG
GATGGACCGTATATCCCCCTCTCGCCGGAAATCTAGCCCATGCAGGGGCTTCTGTTGATT
TAACCATCTTCTCCCTACACTTAGCAGGTGTATCATCTATCTTGGGGGCAATTAATTTCA
TTACCACTATTATTAATATAAAACCTCCAGCTATCTCACAATACCAAACCCCTCTATTCG
TTTGAGCTGTGTTAGTTACAGCAGTTTTACTCCTTTTATCTCTCCCAGTACTAGCTGCCG
GAATCACTATACTACTAACAGACCGAAACCTAAATACTACCTTCTTTGACCCC
>29101_R_Nigricauda
GCTCCCTATTAGGCGATGACCAAATTTATAATGTCATCGTTACTGCACATGCCTTCGTAA
TAATTTTCTTTATAGTAATGCCAATCATGATTGGTGGCTTCGGGAACTGATTAGTACCAC
TAATAATCGGGGCACCTGATATAGCATTCCCACGAATAAATAACATGAGTTTCTGACTAC
TTCCTCCATCATTCTTACTCCTACTAGCCTCATCAGGAGTCGAAGCTGGGGCCGGAACAG
GATGGACCGTATATCCCCCTCTCGCCGGAAATCTAGCCCATGCAGGGGCTTCTGTTGATT
TAACCATCTTCTCCCTACACTTAGCAGGTGTATCATCTATCTTGGGGGCAATTAATTTCA
TTACCACTATTATTAATATAAAACCTCCAGCTATCTCACAATACCAAACCCCTCTATTCG
TTTGAGCTGTGTTAGTTACAGCAGTTTTACTCCTTTTATCTCTCCCAGTACTAGCTGCCG
GAATCACTATACTACTAACAGACCGAAACCTAAATACTACCTTCTTTGACCCC
>29119_R_Nigricauda
GCTCCCTATTAGGCGATGACCAAATTTATAATGTCATCGTTACTGCACATGCCTTCGTAA
TAATTTTCTTTATAGTAATGCCAATCATGATTGGTGGCTTCGGGAACTGATTAGTACCAC
TAATAATCGGGGCACCTGATATAGCATTCCCACGAATAAATAACATGAGTTTCTGACTAC
TTCCTCCATCATTCTTACTCCTACTAGCCTCATCAGGAGTCGAAGCTGGGGCCGGAACAG
GATGGACCGTATATCCCCCTCTCGCCGGAAATCTAGCCCATGCAGGGGCTTCTGTTGATT
TAACCATCTTCTCCCTACACTTAGCAGGTGTATCATCTATCTTGGGGGCAATTAATTTCA
TTACCACTATTATTAATATAAAACCTCCAGCTATCTCACAATACCAAACCCCTCTATTCG
TTTGAGCTGTGTTAGTTACAGCAGTTTTACTCCTTTTATCTCTCCCAGTACTAGCTGCCG
GAATCACTATACTACTAACAGACCGAAACCTAAATACTACCTTCTTTGACCCC
>29120_R_Nigricauda
GCTCCCTATTAGGCGATGACCAAATTTATAATGTCATCGTTACTGCACATGCCTTCGTAA
TAATTTTCTTTATAGTAATGCCAATCATGATTGGTGGCTTCGGGAACTGATTAGTACCAC
TAATAATCGGGGCACCTGATATAGCATTCCCACGAATAAATAACATGAGTTTCTGACTAC
TTCCTCCATCATTCTTACTCCTACTAGCCTCATCAGGAGTCGAAGCTGGGGCCGGAACAG
GATGGACCGTATATCCCCCTCTCGCCGGAAATCTAGCCCATGCAGGGGCTTCTGTTGATT
TAACCATCTTCTCCCTACACTTAGCAGGTGTATCATCTATCTTGGGGGCAATTAATTTCA
TTACCACTATTATTAATATAAAACCTCCAGCTATCTCACAATACCAAACCCCTCTATTCG
TTTGAGCTGTGTTAGTTACAGCAGTTTTACTCCTTTTATCTCTCCCAGTACTAGCTGCCG
GAATCACTATACTACTAACAGACCGAAACCTAAATACTACCTTCTTTGACCCC
>29139_R_lima
GCTCCCTATTAGGCGATGACCAAATTTATAATGTCATCGTTACTGCACATGCCTTCGTAA
TAATTTTCTTTATAGTGATACCTATCATGATCGGTGGCTTCGGGAACTGACTAGTACCAC
TAATAATTGGAGCACCTGATATAGCATTCCCACGAATAAATAATATGAGCTTCTGACTAC
TTCCCCCGTCATTCTTACTCCTTCTAGCCTCATCAGGAGTCGAAGCCGGGGCTGGAACAG
GGTGAACCGTATATCCCCCACTCGCCGGAAATCTAGCCCATGCAGGAGCTTCTGTTGACT
TAACCATCTTCTCCCTACACTTAGCAGGTGTATCCTCTATCTTAGGAGCAATTAATTTCA
TCACCACTATCATTAATATAAAACCCCCAGCTATCTCACAATACCAAACCCCTCTATTCG
TTTGAGCTGTTTTAGTTACAGCAGTATTACTTCTTTTATCCCTCCCAGTATTAGCTGCCG
GAATCACGATACTACTAACAGATCGAAACCTAAATACTACCTTCTTTGACCCC
>29140_R_lima
GCTCCCTATTAGGCGATGACCAAATTTATAATGTCATCGTTACTGCACATGCCTTCGTAA
TAATTTTCTTTATAGTGATACCTATCATGATCGGTGGCTTCGGGAACTGACTAGTACCAC
TAATAATTGGAGCACCTGATATAGCATTCCCACGAATAAATAATATGAGCTTCTGACTAC
TTCCCCCGTCATTCTTACTCCTTCTAGCCTCATCAGGAGTCGAAGCCGGGGCTGGAACAG
GGTGAACCGTATATCCCCCACTCGCCGGAAATCTAGCCCATGCAGGAGCTTCTGTTGACT
TAACCATCTTCTCCCTACACTTAGCAGGTGTATCCTCTATCTTAGGAGCAATTAATTTCA
TCACCACTATCATTAATATAAAACCCCCAGCTATCTCACAATACCAAACCCCTCTATTCG
TTTGAGCTGTTTTAGTTACAGCAGTATTACTTCTTTTATCCCTCCCAGTATTAGCTGCCG
GAATCACGATACTACTAACAGATCGAAACCTAAATACTACCTTCTTTGACCCC
>29377_R_lima
GCTCCCTATTAGGCGATGACCAAATTTATAATGTCATCGTTACTGCACATGCCTTCGTAA
TAATTTTCTTTATAGTGATACCTATCATGATCGGTGGCTTCGGGAACTGACTAGTACCAC
TAATAATTGGAGCACCTGATATAGCATTCCCACGAATAAATAATATGAGCTTCTGACTAC
TTCCCCCGTCATTCTTACTCCTTCTAGCCTCATCAGGAGTCGAAGCCGGGGCTGGAACAG
GGTGAACCGTATATCCCCCACTCGCCGGAAATCTAGCCCATGCAGGAGCTTCTGTTGACT
TAACCATCTTCTCCCTACACTTAGCAGGTGTATCCTCTATCTTAGGAGCAATTAATTTCA
TCACCACTATCATTAATATAAAACCCCCAGCTATCTCACAATACCAAACCCCTCTATTCG
TTTGAGCTGTTTTAGTTACAGCAGTATTACTTCTTTTATCCCTCCCAGTATTAGCTGCCG
GAATCACGATACTACTAACAGATCGAAACCTAAATACTACCTTCTTTGACCCC
>29526_R_rupestris
GCTCCTTATTAGGTGATGACCAAATTTATAATGTCATCGTTACTGCACACGCCTTCGTAA
TAATCTTCTTCATAGTAATACCCATCATAATTGGAGGCTTTGGAAACTGATTAGTCCCCC
TAATAATTGGGGCACCAGACATAGCATTTCCACGAATAAATAATATAAGCTTCTGACTGC
TTCCCCCCTCATTCCTGTTGCTACTAGCTTCATCAGGTGTAGAAGCAGGGGCTGGAACAG
GCTGAACCGTATACCCTCCCCTTGCCGGAAATTTAGCCCATGCAGGGGCCTCCGTTGATT
TAACCATTTTTTCACTGCACTTAGCAGGTGTATCCTCTATCTTAGGTGCAATCAATTTTA
TTACTACAATTATTAATATGAAGCCTCCAGCTATCTCGCAATATCAGACCCCCTTATTTG
TTTGAGCTGTTCTAGTTACAGCCGTCCTGCTCCTCCTATCTCTTCCAGTCCTGGCCGCTG
GTATCACAATGTTATTAACTGACCGAAACCTAAACACCACCTTCTTTGACCCG
>29768_R_peNtamaculata
GCTCCCTGTTAGGTGATGACCAAATTTATAATGTCATCGTTACCGCACATGCCTTCGTAA
TAATTTTCTTTATAGTAATACCCATCATAATTGGGGGCTTCGGAAACTGATTAGTTCCCC
TAATAATTGGAGCACCTGATATAGCCTTCCCACGAATAAATAATATGAGCTTCTGACTAC
TCCCCCCATCATTCCTACTCTTACTAGCTTCATCAGGGGTTGAAGCTGGGGCCGGGACAG
GATGAACCGTATACCCACCCCTCGCTGGAAACCTAGCCCATGCGGGAGCTTCTGTTGATT
TAACCATCTTCTCCCTACATTTAGCAGGTGTATCCTCTATCCTAGGGGCAATTAACTTCA
TTACTACTATTATTAATATAAAACCTCCAGCCATCTCGCAATACCAAACCCCTCTATTCG
TATGAGCTGTACTTGTAACAGCAGTTTTACTCCTTCTATCACTACCAGTATTAGCTGCCG
GAATTACGATACTACTAACAGATCGAAATCTAAATACTACCTTTTTTGACCCC
>29769_R_peNtamaculata
GCTCCCTGTTAGGTGATGACCAAATTTATAATGTCATCGTTACCGCACATGCCTTCGTAA
TAATTTTCTTTATAGTAATACCCATCATAATTGGGGGCTTCGGAAACTGATTAGTTCCCC
TAATAATTGGAGCACCTGATATAGCCTTCCCACGAATAAATAATATGAGCTTCTGACTAC
TCCCCCCATCATTCCTACTCTTACTAGCTTCATCAGGGGTTGAAGCTGGGGCCGGGACAG
GATGAACCGTATACCCACCCCTCGCTGGAAACCTAGCCCATGCGGGAGCTTCTGTTGATT
TAACCATCTTCTCCCTACATTTAGCAGGTGTATCCTCTATCCTAGGGGCAATTAACTTCA
TTACTACTATTATTAATATAAAACCTCCAGCCATCTCGCAATACCAAACCCCTCTATTCG
TATGAGCTGTACTTGTAACAGCAGTTTTACTCCTTCTATCACTACCAGTATTAGCTGCCG
GAATTACGATACTACTAACAGATCGAAACCTAAATACTACCTTTTTTGACCCC
>29770_R_peNtamaculata
GCTCCCTGTTAGGTGATGACCAAATTTATAATGTCATCGTTACCGCACATGCCTTCGTAA
TAATTTTCTTTATAGTAATACCCATCATAATTGGGGGCTTCGGAAACTGATTAGTTCCCC
TAATAATTGGAGCACCTGATATAGCCTTCCCACGAATAAATAATATGAGCTTCTGACTAC
TCCCCCCATCATTCCTACTCTTACTAGCTTCATCAGGGGTTGAAGCTGGGGCCGGGACAG
GATGAACCGTATACCCACCCCTCGCTGGAAACCTAGCCCATGCGGGAGCTTCTGTTGATT
TAACCATCTTCTCCCTACATTTAGCAGGTGTATCCTCTATCCTAGGGGCAATTAACTTCA
TTACTACTATTATTAATATAAAACCTCCAGCCATCTCGCAATACCAAACCCCTCTATTCG
TATGAGCTGTACTTGTAACAGCAGTTTTACTCCTTCTATCACTACCAGTATTAGCTGCCG
GAATTACGATACTACTAACAGATCGAAACCTAAATACTACCTTTTTTGACCCC
>29772_R_peNtamaculata
GCTCCCTGTTAGGTGATGACCAAATTTATAATGTCATCGTTACCGCACATGCCTTCGTAA
TAATTTTCTTTATAGTAATACCCATCATAATTGGGGGCTTCGGAAACTGATTAGTTCCCC
TAATAATTGGAGCACCTGATATAGCCTTCCCACGAATAAATAATATGAGCTTCTGACTAC
TCCCCCCATCATTCCTACTCTTACTAGCTTCATCAGGGGTTGAAGCTGGGGCCGGGACAG
GATGAACCGTATACCCACCCCTCGCTGGAAACCTAGCCCATGCGGGAGCTTCTGTTGATT
TAACCATCTTCTCCCTACATTTAGCAGGTGTATCCTCTATCCTAGGGGCAATTAACTTCA
TTACTACTATTATTAATATAAAACCTCCAGCCATCTCGCAATACCAAACCCCTCTATTCG
TATGAGCTGTACTTGTAACAGCAGTTTTACTCCTTCTATCACTACCAGTATTAGCTGCCG
GAATTACGATACTACTAACAGATCGAAACCTAAATACTACCTTTTTTGACCCC
>29876_R_lima
GCTCCCTATTAGGCGATGACCAAATTTATAATGTCATCGTTACTGCACATGCCTTCGTAA
TAATTTTCTTTATAGTGATACCTATCATGATCGGTGGCTTCGGGAACTGACTAGTACCAC
TAATAATTGGAGCACCTGATATAGCATTCCCACGAATAAATAATATGAGCTTCTGACTAC
TTCCCCCGTCATTCTTACTCCTTCTAGCCTCATCAGGAGTCGAAGCCGGGGCTGGAACAG
GGTGAACCGTATATCCCCCACTCGCCGGAAATCTAGCCCATGCAGGAGCTTCTGTTGACT
TAACCATCTTCTCCCTACACTTAGCAGGTGTATCCTCTATCTTAGGAGCAATTAATTTCA
TCACCACTATCATTAATATAAAACCCCCAGCTATCTCACAATACCAAACCCCTCTATTCG
TTTGAGCTGTTTTAGTTACAGCAGTATTACTTCTTTTATCCCTCCCAGTATTAGCTGCCG
GAATCACGATACTACTAACAGATCGAAACCTAAATACTACCTTCTTTGACCCC
>33083_R_aff_laNgei
GCTCCCTATTAGGCGATGACCAAATTTATAATGTCATCGTTACTGCACATGCCTTCGTAA
TAATTTTCTTTATAGTGATACCGATCATGATTGGTGGGTTCGGGAACTGATTAGTACCAC
TAATAATCGGGGCACCTGATATAGCATTCCCACGAATAAATAACATGAGTTTCTGACTAC
TTCCTCCATCATTTTTACTCCTGCTAGCTTCATCAGGAGTCGAAGCCGGGGCTGGAACAG
GATGAACTGTATATCCTCCCCTCGCCGGAAATCTAGCCCATGCAGGGGCTTCTGTTGATT
TAACCATCTTCTCCCTACACTTAGCAGGTGTATCCTCTATTTTAGGAGCAATTAATTTCA
TTACCACTATCATTAATATAAAACCTCCAGCTATCTCACAATACCAAACCCCTCTATTCG
TTTGAGCTGTGTTAGTTACAGCAGTTTTACTCCTTTTATCTCTCCCAGTATTAGCTGCCG
GAATCACTATATTACTAACAGATCGAAATCTAAATACCACCTTCTTTGACCCC
>33084_R_afflaNgei
GCTCCCTATTAGGCGATGACCAAATTTATAATGTCATCGTTACTGCACATGCCTTCGTAA
TAATTTTCTTTATAGTGATACCGATCATGATTGGTGGGTTCGGGAACTGATTAGTACCAC
TAATAATCGGGGCACCTGATATAGCATTCCCACGAATAAATAACATGAGTTTCTGACTAC
TTCCTCCATCATTTTTACTCCTGCTAGCTTCATCAGGAGTCGAAGCCGGGGCTGGAACAG
GATGAACTGTATATCCTCCCCTCGCCGGAAATCTAGCCCATGCAGGGGCTTCTGTTGATT
TAACCATCTTCTCCCTACACTTAGCAGGTGTATCCTCTATTTTAGGAGCAATTAATTTCA
TTACCACTATCATTAATATAAAACCTCCAGCTATCTCACAATACCAAACCCCTCTATTCG
TTTGAGCTGTGTTAGTTACAGCAGTTTTACTCCTTTTATCTCTCCCAGTACTAGCTGCCG
GAATCACTATATTACTAACAGATCGAAATCTAAATACCACCTTCTTT------
>33085_R_aff_laNgei
GCTCCCTATTAGGCGATGACCAAATTTATAATGTCATCGTTACTGCACATGCCTTCGTAA
TAATTTTCTTTATAGTGATACCGATCATGATTGGTGGGTTCGGGAACTGATTAGTACCAC
TAATAATCGGGGCACCTGATATAGCATTCCCACGAATAAATAACATGAGTTTCTGACTAC
TTCCTCCATCATTTTTACTCCTGCTAGCTTCATCAGGAGTCGAAGCCGGGGCTGGAACAG
GATGAACTGTATATCCTCCCCTCGCCGGAAATCTAGCCCATGCAGGGGCTTCTGTTGATT
TAACCATCTTCTCCCTACACTTAGCAGGTGTATCCTCTATTTTAGGAGCAATTAATTTCA
TTACCACTATCATTAATATAAAACCTCCAGCTATCTCACAATACCAAACCCCTCTATTCG
TTTGAGCTGTGTTAGTTACAGCAGTTTTACTCCTTTTATCTCTCCCAGTACTAGCTGCCG
GAATCACTATATTACTAACAGATCGAAATCTAAATACCACCTTCTTTGACCCC
>33334_R_heteroptera
GCTCCATATTAGGCGATGACCAAATTTATAATGTCATCGTTACTGCACATGCTTTCGTAA
TAATCTTCTTCATAGTAATACCCATTATGATTGGTGGGTTTGGGAATTGATTAGTACCAT
TAATAATTGGGGCCCCAGATATAGCATTCCCACGAATAAATAATATAAGTTTTTGACTAC
TTCCACCATCATTCCTACTCCTACTAGCCTCATCAGGAGTTGAAGCTGGAGCTGGTACAG
GGTGAACTGTATATCCACCCCTTGCCGGAAATCTAGCTCATGCAGGAGCTTCTGTTGATT
TGACCATCTTCTCCCTGCATTTAGCAGGTGTATCCTCCATCCTAGGAGCAATTAATTTCA
TTACTACAATTATTAATATAAAACCACCAGCCATTTCACAATACCAAACCCCCCTATTCG
TTTGAGCCGTACTAGTTACAGCAGTCCTACTCCTTTTATCCCTCCCAGTCTTGGCTGCCG
GAATTACTATATTACTAACAGATCGAAATCTAAATACCACCTTTTTTGACCCC
>33364_R_heteroptera
GCTCCATATTAGGCGATGACCAAATTTATAATGTCATCGTTACTGCACATGCTTTCGTAA
TAATCTTCTTCATAGTAATACCCATTATGATTGGTGGGTTTGGGAATTGATTAGTACCAT
TAATAATTGGGGCCCCAGATATAGCATTCCCACGAATAAATAATATAAGTTTTTGACTAC
TTCCACCATCATTCCTACTCCTACTAGCCTCATCAGGAGTTGAAGCTGGAGCTGGTACAG
GGTGAACTGTATATCCACCCCTTGCCGGAAATCTAGCTCATGCAGGAGCTTCTGTTGATT
TGACCATCTTCTCCCTGCATTTAGCAGGTGTATCCTCCATCCTAGGAGCAATTAATTTCA
TTACTACAATTATTAATATAAAACCACCAGCCATTTCACAATACCAAACCCCCCTATTCG
TTTGAGCCGTACTAGTTACAGCAGTCCTACTCCTTTTATCCCTCCCAGTCTTGGCTGCCG
GAATTACTATATTACTAACAGATCGAAATCTAAATACCACCTTTTTTGACCCC
>33366_R_heteroptera
GCTCCATATTAGGCGATGACCAAATTTATAATGTCATCGTTACTGCACATGCTTTCGTAA
TAATCTTCTTCATAGTAATACCCATTATGATTGGTGGGTTTGGGAATTGATTAGTACCAT
TAATAATTGGGGCCCCAGATATAGCATTCCCACGAATAAATAATATAAGTTTTTGACTAC
TTCCACCATCATTCCTACTCCTACTAGCCTCATCAGGAGTTGAAGCTGGAGCTGGTACAG
GGTGAACTGTATATCCACCCCTTGCCGGAAATCTAGCTCATGCAGGAGCTTCTGTTGATT
TGACCATCTTCTCCCTGCATTTAGCAGGTGTATCCTCCATCCTAGGAGCAATTAATTTCA
TTACTACAATTATTAATATAAAACCACCAGCCATTTCACAATACCAAACCCCCCTATTCG
TTTGAGCCGTACTAGTTACAGCAGTCCTACTCCTTTTATCCCTCCCAGTCTTGGCTGCCG
GAATTACTATATTACTAACAGATCGAAATCTAAATACCACCTTTTTTGACCCC
>33368_R_heteroptera
GCTCCATATTAGGCGATGACCAAATTTATAATGTCATCGTTACTGCACATGCTTTCGTAA
TAATCTTCTTCATAGTAATACCCATTATGATTGGTGGGTTTGGGAATTGATTAGTACCAT
TAATAATTGGGGCCCCAGATATAGCATTCCCACGAATAAATAATATAAGTTTTTGACTAC
TTCCACCATCATTCCTACTCCTACTAGCCTCATCAGGAGTTGAAGCTGGAGCTGGTACAG
GGTGAACTGTATATCCACCCCTTGCCGGAAATCTAGCTCATGCAGGAGCTTCTGTTGATT
TGACCATCTTCTCCCTGCATTTAGCAGGTGTATCCTCCATCCTAGGAGCAATTAATTTCA
TTACTACAATTATTAATATAAAACCACCAGCCATTTCACAATACCAAACCCCCCTATTCG
TTTGAGCCGTACTAGTTACAGCAGTCCTACTCCTTTTATCCCTCCCAGTCTTGGCTGCCG
GAATTACTATATTACTAACAGATCGAAATCTAAATACCACCTTTTTTGACCCC
>34141_RiNeloricaria_sp
GCTCCCTATTAGGTGATGACCAAATTTATAATGTCATCGTTACTGCACACGCCTTTGTAA
TAATTTTCTTCATAGTAATACCCATTATGATTGGGGGCTTCGGAAACTGACTAGTACCCC
TAATAATTGGAGCACCAGACATAGCATTCCCACGTATAAATAATATGAGTTTTTGACTAC
TTCCCCCATCATTCCTACTCCTACTAGCTTCATCAGGAGTTGAAGCAGGGGCTGGAACAG
GCTGAACCGTTTACCCACCCCTTGCCGGAAATTTAGCCCATGCAGGGGCCTCAGTTGATT
TAACCATCTTTTCCCTACATTTGGCAGGTGTATCCTCTATCTTAGGGGCAATTAATTTCA
TTACTACAATTATTAATATGAAACCTCCAGCCATCTCACAATATCAAACCCCATTATTTG
TCTGAGCTGTGCTAGTCACAGCCGTTCTACTCCTTCTATCCCTCCCAGTACTAGCTGCTG
GCATTACCATATTATTAACTGATCGAAACCTAAACACCACCTTCTTTGATCCA
>34142_RiNeloricaria_sp
GCTCCCTATTAGGTGATGACCAAATTTATAATGTCATCGTTACTGCACACGCCTTTGTAA
TAATTTTCTTCATAGTAATACCCATTATGATTGGGGGCTTCGGAAACTGACTAGTACCCC
TAATAATTGGAGCACCAGACATAGCATTCCCACGTATAAATAATATGAGTTTTTGACTAC
TTCCCCCATCATTCCTACTCCTACTAGCTTCATCAGGAGTTGAAGCAGGGGCTGGAACAG
GCTGAACCGTTTACCCACCCCTTGCCGGAAATTTAGCCCATGCAGGGGCCTCAGTTGATT
TAACCATCTTTTCCCTACATTTGGCAGGTGTATCCTCTATCTTAGGGGCAATTAATTTCA
TTACTACAATTATTAATATGAAACCTCCAGCCATCTCACAATATCAAACCCCATTATTTG
TCTGAGCTGTGCTAGTCACAGCCGTTCTACTCCTTCTATCCCTCCCAGTACTAGCTGCTG
GCATTACCATATTATTAACTGATCGAAACCTAAACACCACCTTCTTTGATCCA
>34143_RiNeloricaria_sp
GCTCCCTATTAGGTGATGACCAAATTTATAATGTCATCGTTACTGCACACGCCTTTGTAA
TAATTTTCTTCATAGTAATACCCATTATGATTGGGGGCTTCGGAAACTGACTAGTACCCC
TAATAATTGGAGCACCAGACATAGCATTCCCACGTATAAATAATATGAGTTTTTGACTAC
TTCCCCCATCATTCCTACTCCTACTAGCTTCATCAGGAGTTGAAGCAGGGGCTGGAACAG
GCTGAACCGTTTACCCACCCCTTGCCGGAAATTTAGCCCATGCAGGGGCCTCAGTTGATT
TAACCATCTTTTCCCTACATTTGGCAGGTGTATCCTCTATCTTAGGGGCAATTAATTTCA
TTACTACAATTATTAATATGAAACCTCCAGCCATCTCACAATATCAAACCCCATTATTTG
TCTGAGCTGTGCTAGTCACAGCCGTTCTACTCCTTCTATCCCTCCCAGTACTAGCTGCTG
GCATTACCATATTATTAACTGATCGAAACCTAAACACCACCTTCTTTGATCCA
>34144_RiNeloricaria_sp
GCTCCCTATTAGGTGATGACCAAATTTATAATGTCATCGTTACTGCACACGCCTTTGTAA
TAATTTTCTTCATAGTAATACCCATTATGATTGGGGGCTTCGGAAACTGACTAGTACCCC
TAATAATTGGAGCACCAGACATAGCATTCCCACGTATAAATAATATGAGTTTTTGACTAC
TTCCCCCATCATTCCTACTCCTACTAGCTTCATCAGGAGTTGAAGCAGGGGCTGGAACAG
GCTGAACCGTTTACCCACCCCTTGCCGGAAATTTAGCCCATGCAGGGGCCTCAGTTGATT
TAACCATCTTTTCCCTACATTTGGCAGGTGTATCCTCTATCTTAGGGGCAATTAATTTCA
TTACTACAATTATTAATATGAAACCTCCAGCCATCTCACAATATCAAACCCCATTATTTG
TCTGAGCTGTGCTAGTCACAGCCGTTCTACTCCTTCTATCCCTCCCAGTACTAGCTGCTG
GCATTACCATATTATTAACTGATCGAAACCTAAACACCACCTTCTTTGATCCA
>34145_RiNeloricaria_sp
GCTCCCTATTAGGTGATGACCAAATTTATAATGTCATCGTTACTGCACACGCCTTTGTAA
TAATTTTCTTCATAGTAATACCCATTATGATTGGGGGCTTCGGAAACTGACTAGTACCCC
TAATAATTGGAGCACCAGACATAGCATTCCCACGTATAAATAATATGAGTTTTTGACTAC
TTCCCCCATCATTCCTACTCCTACTAGCTTCATCAGGAGTTGAAGCAGGGGCTGGAACAG
GCTGAACCGTTTACCCACCCCTTGCCGGAAATTTAGCCCATGCAGGGGCCTCAGTTGATT
TAACCATCTTTTCCCTACATTTGGCAGGTGTATCCTCTATCTTAGGGGCAATTAATTTCA
TTACTACAATTATTAATATGAAACCTCCAGCCATCTCACAATATCAAACCCCATTATTTG
TCTGAGCTGTGCTAGTCACAGCCGTTCTACTCCTTCTATCCCTCCCAGTACTAGCTGCTG
GCATTACCATATTATTAACTGATCGAAACCTAAACACCACCTTCTTTGATCCA
>34185_RiNeloricaria_sp
GCTCCCTATTAGGTGATGACCAAATTTATAATGTCATCGTTACCGCACACGCCTTTGTAA
TAATCTTCTTCATAGTAATGCCCATTATAATCGGAGGCTTTGGAAATTGATTAGTACCCC
TAATGATTGGGGCACCCGATATAGCGTTTCCACGAATAAATAATATGAGCTTCTGACTAC
TCCCGCCATCATTCCTCCTTTTACTAGCTTCATCAGGGGTAGAAGCAGGAGCCGGAACAG
GCTGAACCGTATATCCCCCCCTTGCCGGAAATTTAGCCCATGCAGGAGCCTCAGTTGATT
TAACCATCTTTTCCCTACATTTGGCAGGTGTATCCTCCATCTTAGGAGCAATTAACTTTA
TTACTACGATTATTAATATGAAACCTCCAGCCATCTCACAATATCAGACCCCTCTATTTG
TCTGAGCTGTACTAGTCACAGCCGTCCTACTTCTTCTATCCCTCCCAGTCCTAGCTGCTG
GAATTACCATGCTACTAACTGATCGAAACCTAAACACCACCTTCTTTGACCCA
>34186_RiNeloricaria_sp
GCTCCCTATTAGGTGATGACCAAATTTATAATGTCATCGTTACCGCACACGCCTTTGTAA
TAATCTTCTTCATAGTAATGCCCATTATAATCGGAGGCTTTGGAAATTGATTAGTACCCC
TAATGATTGGGGCACCCGATATAGCGTTTCCACGAATAAATAATATGAGCTTCTGACTAC
TCCCGCCATCATTCCTCCTTTTACTAGCTTCATCAGGGGTAGAAGCAGGAGCCGGAACAG
GCTGAACCGTATATCCCCCCCTTGCCGGAAATTTAGCCCATGCAGGAGCCTCAGTTGATT
TAACCATCTTTTCCCTACATTTGGCAGGTGTATCCTCCATCTTAGGAGCAATTAACTTTA
TTACTACGATTATTAATATGAAACCTCCAGCCATCTCACAATATCAGACCCCTCTATTTG
TCTGAGCTGTACTAGTCACAGCCGTCCTACTTCTTCTATCCCTCCCAGTCCTAGCTGCTG
GAATTACCATGCTACTAACTGATCGAAACCTAAACACCACCTTCTTTGACCCA
>34312_R_laNgei
GCTCCCTATTAGGCGATGACCAAATTTATAATGTCATCGTTACTGCACATGCCTTCGTAA
TAATTTTCTTTATAGTGATACCGATCATGATTGGTGGGTTCGGGAACTGATTAGTACCAC
TAATAATCGGGGCACCTGATATAGCATTCCCACGAATAAATAACATGAGTTTCTGACTAC
TTCCTCCATCATTTTTACTCCTGCTAGCTTCATCAGGAGTCGAAGCCGGGGCTGGAACAG
GATGAACTGTATATCCTCCCCTCGCCGGAAATCTAGCCCATGCAGGGGCTTCTGTTGATT
TAACCATCTTCTCCCTACACTTAGCAGGTGTATCCTCTATTTTAGGAGCAATTAATTTCA
TTACCACTATCATTAATATAAAACCTCCAGCTATCTCACAATACCAAACCCCTCTATTCG
TTTGAGCTGTATTAGTTACAGCAGTTTTACTCCTTTTATCTCTCCCAGTACTAGCTGCAG
GAATCACTATATTACTAACAGATCGAAATCTAAATACCACCTTCTTTGACCCC
>34313_R_laNgei
GCTCCCTATTAGGCGATGACCAAATTTATAATGTCATCGTTACTGCACATGCCTTCGTAA
TAATTTTCTTTATAGTGATACCGATCATGATTGGTGGGTTCGGGAACTGATTAGTACCAC
TAATAATCGGGGCACCTGATATAGCATTCCCACGAATAAATAACATGAGTTTCTGACTAC
TTCCTCCATCATTTTTACTCCTGCTAGCCTCATCAGGAGTCGAAGCCGGGGCTGGAACAG
GATGAACTGTATATCCTCCCCTCGCCGGAAATCTAGCCCATGCAGGGGCTTCTGTTGATT
TAACCATCTTCTCCCTACACTTAGCAGGTGTATCCTCTATTTTAGGAGCAATTAATTTCA
TTACCACTATCATTAATATAAAACCTCCAGCTATCTCACAATACCAAACCCCTCTATTCG
TTTGAGCTGTGTTAGTTACAGCAGTTTTACTCCTTTTATCTCTCCCAGTACTAGCTGCCG
GAATCACTATATTACTAACAGATCGAAATCTAAATACCACCTTCTTTGACCCC
>34314_R_laNgei
GCTCCCTATTAGGCGATGACCAAATTTATAATGTCATCGTTACTGCACATGCCTTCGTAA
TAATTTTCTTTATAGTGATACCGATCATGATTGGTGGGTTCGGGAACTGATTAGTACCAC
TAATAATCGGGGCACCTGATATAGCATTCCCACGAATAAATAACATGAGTTTCTGACTAC
TTCCTCCATCATTTTTACTCCTGCTAGCCTCATCAGGAGTCGAAGCCGGGGCTGGAACAG
GATGAACTGTATATCCTCCCCTCGCCGGAAATCTAGCCCATGCAGGGGCTTCTGTTGATT
TAACCATCTTCTCCCTACACTTAGCAGGTGTATCCTCTATTTTAGGAGCAATTAATTTCA
TTACCACTATCATTAATATAAAACCTCCAGCTATCTCACAATACCAAACCCCTCTATTCG
TTTGAGCTGTGTTAGTTACAGCAGTTTTACTCCTTTTATCTCTCCCAGTACTAGCTGCCG
GAATCACTATATTACTAACAGATCGAAATCTAAATACCACCTTCTTTGACCCC
>34315_R_aff_laNgei
GCTCCCTATTAGGCGATGACCAAATTTATAATGTCATCGTTACTGCACATGCCTTCGTAA
TAATTTTCTTTATAGTGATACCGATCATGATTGGTGGGTTCGGGAACTGATTAGTACCAC
TAATAATCGGGGCACCTGATATAGCATTCCCACGAATAAATAACATGAGTTTCTGACTAC
TTCCTCCATCATTTTTACTCCTGCTAGCTTCATCAGGAGTCGAAGCCGGGGCTGGAACAG
GATGAACTGTATATCCTCCCCTCGCCGGAAATCTAGCCCATGCAGGGGCTTCTGTTGATT
TAACCATCTTCTCCCTACACTTAGCAGGTGTATCCTCTATTTTAGGAGCAATTAATTTCA
TTACCACTATCATTAATATAAAACCTCCAGCTATCTCACAATACCAAACCCCTCTATTCG
TTTGAGCTGTATTAGTTACAGCAGTTTTACTCCTTTTATCTCTCCCAGTACTAGCTGCAG
GAATCACTATATTACTAACAGATCGAAATCTAAATACCACCTTCTTTGACCCC
>35704_R_kroNei
GCTCCCTATTAGGCGATGACCAAATTTATAATGTCATCGTTACTGCACATGCCTTCGTAA
TAATTTTCTTTATAGTGATACCGATCATGATTGGTGGGTTCGGGAACTGATTAGTACCAC
TAATAATCGGGGCACCTGATATAGCATTCCCACGAATAAATAACATGAGTTTCTGACTAC
TTCCTCCATCATTTTTACTCCTGCTAGCTTCATCAGGAGTCGAAGCCGGGGCTGGAACAG
GATGAACTGTATATCCTCCCCTCGCCGGAAATCTAGCCCATGCAGGGGCTTCTGTTGATT
TAACCATCTTCTCCCTACACTTAGCAGGTGTATCCTCTATTTTAGGAGCAATTAATTTCA
TTACCACTATCATTAATATAAAACCTCCAGCTATCTCACAATACCAAACCCCTCTATTCG
TTTGAGCTGTGTTAGTTACAGCAGTTTTACTCCTTTTATCTCTCCCAGTACTAGCTGCCG
GAATCACTATATTACTAACAGATCGAAATCTAAATACCACCTTCTTTGACCCC
>36243_R_lima
GCTCCCTATTAGGCGATGACCAAATTTATAATGTCATCGTTACTGCACATGCCTTCGTAA
TAATTTTCTTTATAGTGATACCTATCATGATCGGTGGCTTCGGGAACTGACTAGTACCAC
TAATAATTGGAGCACCTGATATAGCATTCCCACGAATAAATAATATGAGCTTCTGACTAC
TTCCCCCGTCATTCTTACTCCTTCTAGCCTCATCAGGAGTCGAAGCCGGGGCTGGAACAG
GGTGAACCGTATATCCCCCACTCGCCGGAAATCTAGCCCATGCAGGAGCTTCTGTTGACT
TAACCATCTTCTCCCTACACTTAGCAGGTGTATCCTCTATCTTAGGAGCAATTAATTTCA
TCACCACTATCATTAATATAAAACCCCCAGCTATCTCACAATACCAAACCCCTCTATTCG
TTTGAGCTGTTTTAGTTACAGCAGTATTACTTCTTTTATCCCTCCCAGTATTAGCTGCCG
GAATCACGATACTACTAACAGATCGAAACCTAAATACTACCTTCTTTGACCCC
>36244_R_aurata
GCTCCCTGTTAGGTGATGATCAAATTTATAATGTCATCGTCACTGCACATGCCTTCGTAA
TAATTTTCTTTATAGTAATACCAATTATGATTGGTGGATTTGGGAACTGACTGGTACCCC
TAATAATTGGAGCGCCTGACATAGCATTCCCACGAATGAATAATATAAGCTTCTGATTAC
TTCCCCCTTCATTCCTACTCCTACTAGCCTCATCGGGGGTTGAGGCTGGAGCCGGAACAG
GGTGAACTGTATATCCGCCTCTTGCCGGCAATCTAGCCCATGCAGGAGCTTCTGTTGATT
TAACCATCTTCTCCCTACATTTAGCAGGTGTCTCCTCTATCCTAGGGGCTATTAATTTCA
TTACCACAATTATTAACATAAAACCTCCAGCTATTTCACAATACCAAACTCCCCTATTCG
TTTGAGCCGTACTAGTTACGGCAGTTCTACTCCTTCTATCACTCCCAGTCTTGGCTGCCG
GGATTACTATACTGCTAACAGATCGAAACCTAAATACCACCTTCTTTGACCCA
>36245_R_parva
GCTCCCTGTTAGGCGATGACCAAATTTATAATGTCATCGTTACTGCACATGCCTTCGTAA
TAATTTTCTTTATAGTAATACCCATCATGATCGGTGGCTTCGGGAACTGATTAGTACCAC
TAATAATCGGGGCCCCGGATATAGCCTTCCCACGAATAAATAATATGAGTTTCTGACTAC
TCCCTCCATCATTTTTACTCCTGCTAGCCTCATCAGGGGTCGAAGCTGGGGCTGGAACAG
GATGAACCGTATACCCCCCTCTCGCCGGAAACCTAGCCCATGCAGGGGCTTCTGTTGATT
TAACCATCTTCTCCTTACACTTAGCAGGTGTCTCCTCTATCCTAGGAGCAATTAATTTTA
TTACCACAATTATTAATATAAAACCTCCAGCTATCTCACAATACCAGACCCCTCTCTTCG
TCTGAGCAGTTCTAGTTACAGCAGTTTTACTCCTTCTATCTCTCCCAGTATTAGCTGCCG
GAATCACTATGCTATTAACAGATCGAAACCTAAATACTACCTTCTTTGACCCC
>37164_R_Nigricauda
GCTCCCTATTAGGCGATGACCAAATTTATAATGTCATCGTTACTGCACATGCCTTCGTAA
TAATTTTCTTTATAGTAATGCCAATCATGATTGGTGGCTTCGGGAACTGATTAGTACCAC
TAATAATCGGGGCACCTGATATAGCATTCCCACGAATAAATAACATGAGTTTCTGACTAC
TTCCTCCATCATTCTTACTCCTACTAGCCTCATCAGGAGTCGAAGCTGGGGCCGGAACAG
GATGGACCGTATATCCCCCTCTCGCCGGAAATCTAGCCCATGCAGGGGCTTCTGTTGATT
TAACCATCTTCTCCCTACACTTAGCAGGTGTATCATCTATCTTGGGGGCAATTAATTTCA
TTACCACTATTATTAATATAAAACCTCCAGCTATCTCACAATACCAAACCCCTCTATTCG
TTTGAGCTGTGTTAGTTACAGCAGTTTTACTCCTTTTATCTCTCCCAGTACTAGCTGCCG
GAATCACTATACTACTAACAGACCGAAACCTAAATACTACCTTCTTTGACCCC
>37294_RiNeloricaria_sp
GCTCCCTATTAGGCGACGACCAGATTTATAATGTTATTGTTACTGCACATGCCTTCGTAA
TAATTTTCTTTATAGTGATACCCATCATGATTGGGGGCTTTGGAAACTGATTAGTGCCCC
TAATAATTGGAGCACCTGATATAGCATTCCCACGAATAAATAACATGAGCTTCTGATTAC
TCCCACCATCATTCCTACTCCTACTAGCCTCATCAGGAGTTGAAGCTGGAGCTGGAACGG
GATGAACCGTATATCCACCTCTCGCAGGGAATCTAGCCCATGCAGGGGCTTCTGTTGATT
TAACCATCTTCTCCCTACACTTAGCAGGTGTCTCCTCTATCTTAGGGGCAATTAATTTCA
TTACCACTATTATCAACATAAAACCCCCAACTATCTCGCAATACCAAACCCCTCTGTTCG
TTTGAGCTGTACTAGTTACAGCAGTCTTACTCCTTTTATCTCTACCAGTCTTGGCTGCCG
GAATTACTATATTATTAACGGATCGAAATCTAAATACCACCTTCTTTGACCCC
>37320_RiNeloricaria_sp
GCTCCCTATTAGGCGACGACCAGATTTATAATGTTATTGTTACTGCACATGCCTTCGTAA
TAATTTTCTTTATAGTGATACCCATCATGATTGGGGGCTTTGGAAACTGATTAGTGCCCC
TAATAATTGGAGCACCTGATATAGCATTCCCACGAATAAATAACATGAGCTTCTGATTAC
TCCCACCATCATTCCTACTCCTACTAGCCTCATCAGGAGTTGAAGCTGGAGCTGGAACGG
GATGAACCGTATATCCACCTCTCGCAGGGAATCTAGCCCATGCAGGGGCTTCTGTTGATT
TAACCATCTTCTCCCTACACTTAGCAGGTGTCTCCTCTATCTTAGGGGCAATTAATTTCA
TTACCACTATTATCAACATAAAACCCCCAACTATCTCGCAATACCAAACCCCTCTGTTCG
TTTGAGCTGTACTAGTTACAGCAGTCTTACTCCTTTTATCTCTACCAGTCTTGGCTGCCG
GAATTACTATATTATTAACGGATCGAAATCTAAATACCACCTTCTTTGACCCC
>37321_RiNeloricaria_sp
GCTCCCTATTAGGCGACGACCAGATTTATAATGTTATTGTTACTGCACATGCCTTCGTAA
TAATTTTCTTTATAGTGATACCCATCATGATTGGGGGCTTTGGAAACTGATTAGTGCCCC
TAATAATTGGAGCACCTGATATAGCATTCCCACGAATAAATAACATGAGCTTCTGATTAC
TCCCACCATCATTCCTACTCCTACTAGCCTCATCAGGAGTTGAAGCTGGAGCTGGAACGG
GATGAACCGTATATCCACCTCTCGCAGGGAATCTAGCCCATGCAGGGGCTTCTGTTGATT
TAACCATCTTCTCCCTACACTTAGCAGGTGTCTCCTCTATCTTAGGGGCAATTAATTTCA
TTACCACTATTATCAACATAAAACCCCCAACTATCTCGCAATACCAAACCCCTCTGTTCG
TTTGAGCTGTACTAGTTACAGCAGTCTTACTCCTTTTATCTCTACCAGTCTTGGCTGCCG
GAATTACTATATTATTAACGGATCGAAATCTAAATACCACCTTCTTTGACCCC
>37573_RiNeloricaria_sp
GCTCCCTATTAGGTGATGACCAAATTTATAATGTCATCGTTACTGCACATGCCTTCGTAA
TAATCTTCTTTATAGTAATACCCATTATGATTGGTGGTTTCGGAAACTGATTGGTACCTC
TAATAATTGGGGCACCTGACATAGCCTTCCCACGAATAAATAATATGAGTTTCTGACTAC
TTCCTCCATCACTCTTACTCCTGCTAGCCTCATCAGGAGTTGAAGCAGGGGCCGGAACAG
GATGAACCGTATACCCCCCCCTCGCTGGAAACCTAGCCCATGCAGGGGCTTCTGTTGATT
TAACCATCTTCTCCCTACACTTAGCAGGTATCTCCTCTATCTTAGGGGCAATTAACTTTA
TTACAACAATTATTAATATAAAACCTCCAGCTATATCACAATACCAAACCCCTCTGTTCG
TTTGAGCTGTACTAGTTACAGCAGTTTTACTACTTTTATCCCTCCCAGTATTAGCTGCCG
GAATTACTATACTGTTAACAGATCGAAACCTAAATACCACCTTCTTTGACCCC
>38071_R_parva
GCTCCCTATTAGGCGATGACCAAATTTATAATGTCATCGTTACTGCACATGCCTTCGTAA
TAATTTTCTTTATAGTAATACCCATCATGATCGGTGGCTTCGGGAACTGATTAGTACCAC
TAATAATCGGGGCCCCGGATATAGCCTTCCCACGAATAAATAATATGAGTTTCTGACTAC
TCCCTCCATCATTTTTACTCCTGCTAGCCTCATCAGGGGTCGAAGCTGGGGCTGGAACAG
GATGAACCGTATACCCCCCTCTCGCCGGAAACCTAGCCCATGCAGGGGCTTCTGTTGATT
TAACCATCTTCTCCTTACACTTAGCAGGTGTCTCCTCTATCCTAGGAGCAATTAATTTTA
TTACCACAATTATTAATATAAAACCTCCAGCTATCTCACAATACCAGACCCCTCTCTTCG
TCTGAGCAGTTCTAGTTACAGCAGTTTTACTCCTTCTATCTCTCCCAGTATTAGCTGCCG
GAATCACTATGCTATTAACAGATCGAAACCTAAATACTACCTTCTTTGACCCC
>38076_R_laNceolata
GCTCCCTACTAGGCGATGACCAAATTTATAATGTTATCGTTACTGCACATGCCTTCGTAA
TAATTTTCTTTATAGTGATACCCATCATGATTGGCGGCTTTGGGAACTGACTAGTGCCCC
TAATAATTGGTGCACCTGATATAGCATTTCCACGAATAAATAACATAAGTTTCTGACTAC
TCCCCCCCTCATTCCTACTTCTACTAGCCTCATCAGGGGTTGAAGCCGGAGCTGGAACGG
GATGGACCGTATACCCGCCTCTTGCCGGAAATCTAGCCCATGCAGGGGCTTCTGTTGATT
TAACCATCTTCTCATTGCACTTAGCAGGTGTCTCCTCTATCCTAGGGGCAATCAACTTCA
TTACTACAATTATTAACATGAAACCCCCAGCTATTTCACAATACCAAACCCCCCTATTCG
TYTGGGCCGTCCTAGTTACAGCAGTACTACTCCTCTTGTCCCTTCCAGTTCTAGCTGCCG
GAATTACTATACTACTCACAGATCGAAATCTTAATACCACCTTCTTTGACCCC
>38077_R_laNceolata
GCTCCCTACTAGGCGATGACCAAATTTATAATGTTATCGTTACTGCACATGCCTTCGTAA
TAATTTTCTTTATAGTGATACCCATCATGATTGGCGGCTTTGGGAACTGACTAGTGCCCC
TAATAATTGGTGCACCTGATATAGCATTTCCACGAATAAATAACATAAGTTTCTGACTAC
TCCCCCCCTCATTCCTACTTCTACTAGCCTCATCAGGGGTTGAAGCCGGAGCTGGAACGG
GATGGACCGTATACCCGCCTCTTGCCGGAAATCTAGCCCATGCAGGGGCTTCTGTTGATT
TAACCATCTTCTCATTGCACTTAGCAGGTGTCTCCTCTATCCTAGGGGCAATCAACTTCA
TTACTACAATTATTAACATGAAACCCCCAGCTATTTCACAATACCAAACCCCCCTATTCG
TTTGGGCCGTCCTAGTTACAGCAGTACTACTCCTCTTGTCCCTTCCAGTTCTAGCTGCCG
GAATTACTATACTACTCACAGATCGAAATCTTAATACCACCTTCTTTGACCCC
>38081_RiNerolricaria_sp
GCTCCCTATTAGGCGACGACCAGATTTATAATGTTATTGTTACTGCACATGCCTTCGTAA
TAATTTTCTTTATAGTGATGCCCATCATGATTGGGGGCTTTGGAAACTGATTAGTGCCCC
TAATAATCGGAGCACCTGATATAGCATTCCCACGAATAAATAACATGAGCTTCTGACTAC
TCCCACCATCATTCCTACTCCTACTAGCCTCATCAGGAGTTGAAGCTGGAGCTGGGACGG
GATGAACCGTATATCCACCTCTCGCAGGGAATCTAGCCCATGCAGGGGCTTCTGTTGATT
TAACCATCTTCTCCCTACACTTAGCAGGTGTCTCCTCTATCTTAGGGGCAATTAATTTCA
TTACCACTATTATTAACATAAAACCCCCAACCATCTCGCAATACCAAACCCCTCTGTTCG
TTTGAGCTGTACTAGTTACAGCAGTCTTACTCCTTTTATCTCTACCAGTCTTGGCTGCCG
GAATTACTATATTATTAACGGATCGAAATCTAAATACCACCTTCTTTGACCCC
>38083_R_aff_laNgei
GCTCCCTATTAGGCGATGACCAAATTTATAATGTCATCGTTACTGCACATGCCTTCGTAA
TAATTTTCTTTATAGTGATACCGATCATGATTGGTGGGTTCGGGAACTGATTAGTACCAC
TAATAATCGGGGCACCTGATATAGCATTCCCACGAATAAATAACATGAGTTTCTGACTAC
TTCCTCCATCATTTTTACTCCTGCTAGCTTCATCAGGAGTCGAAGCCGGGGCTGGAACAG
GATGAACTGTATATCCTCCCCTCGCCGGAAATCTAGCCCATGCAGGGGCTTCTGTTGATT
TAACCATCTTCTCCCTACACTTAGCAGGTGTATCCTCTATTTTAGGAGCAATTAATTTCA
TTACCACTATCATTAATATAAAACCTCCAGCTATCTCACAATACCAAACCCCTCTATTCG
TTTGAGCTGTGTTAGTTACAGCAGTTTTACTCCTTTTATCTCTCCCAGTACTAGCTGCCG
GAATCACTATATTACTAACAGATCGAAATCTAAATACCACCTTCTTTGACCCC
>38088_R_latirostris
GCTCCCTATTAGGCGATGACCAAATTTATAATGTCATCGTTACTGCACATGCCTTCGTAA
TAATTTTCTTTATAGTAATACCCATTATGATCGGTGGCTTCGGAAACTGACTAGTACCCC
TAATAATTGGAGCCCCTGATATAGCATTCCCACGAATAAATAACATGAGTTTCTGACTAC
TTCCTCCGTCTCTCTTACTCCTGCTAGCCTCATCAGGAGTTGAAGCTGGGGCCGGAACAG
GATGAACCGTATACCCCCCCCTCGCTGGAAATATAGCCCATGCAGGGGCTTCTGTTGACT
TAACCATCTTCTCCCTACACTTAGCAGGTATCTCCTCTATCTTAGGGGCAATTAACTTTA
TTACAACAATTATTAATATAAAACCTCCAGCTATCTCACAATACCAAACCCCTCTGTTTG
TTTGAGCTGTACTAGTTACAGCAGTATTACTACTTTTATCTCTCCCAGTATTAGCTGCCG
GAATTACTATGCTATTAACAGACCGAAACCTAAATACCACCTTCTTTGACCCC
>41699_R_strigilata
GCTCCCTATTAGGCGATGACCAAATTTATAATGTCATCGTTACTGCACATGCCTTTGTAA
TAATTTTCTTTATAGTGATACCTATCATGATTGGTGGCTTCGGAAACTGACTAGTGCCAC
TAATAATTGGGGCACCTGATATAGCATTCCCACGAATAAATAATATAAGCTTCTGACTAC
TTCCTCCGTCATTCTTACTCCTTCTAGCCTCATCAGGAGTCGAAGCCGGGGCTGGAACAG
GGTGAACCGTATACCCCCCACTCTCCGGAAATCTAGCCCATGCAGGAGCATCTGTTGACT
TAACCATCTTTTCCCTACACTTAGCAGGTGTATCCTCTATCTTAGGAGCAATTAATTTCA
TTACCACTATCATTAATATAAAACCCCCAGCTATCTCACAATACCAAACCCCTCTATTCG
TTTGAGCTGTTTTAATTACAGCAGTATTACTCCTTTTATCCCTCCCAGTATTAGCTGCCG
GAATCACTATATTACTAACAGATCGAAACCTAAATACTACCTTCTTTGACCCC
>41701_R_aequalicuspis
GCTCCCTATTAGGCGATGACCAAATTTATAATGTCATCGTTACTGCACATGCCTTCGTAA
TAATTTTCTTTATGGTGATGCCTATCATGATTGGTGGCTTCGGGAATTGACTAGTACCAC
TAATAATTGGGGCACCTGATATAGCATTCCCACGAATAAATAATATGAGCTTCTGACTAC
TTCCTCCGTCATTCTTACTCCTTCTAGCCTCATCAGGGGTCGAAGCCGGAGCTGGAACAG
GGTGGACCGTATACCCCCCACTCGCCGGAAATCTAGCCCATGCAGGAGCTTCTGTTGACT
TAACCATCTTCTCCCTACACTTAGCAGGTGTATCCTCTATCTTAGGAGCAATTAATTTCA
TTACCACTATTATTAATATAAAACCTCCAGCTATCTCACAATACCAAACCCCTCTATTCG
TTTGAGCTGTTTTAGTTACAGCAGTATTACTCCTTTTATCTCTCCCAGTATTAGCTGCCG
GAATCACTATGTTACTAACAGATCGAAACCTAAATACTACCTTCTTTGACCCC
>41702_R_loNgicauda
GCTCCCTATTAGGCGATGACCAAATTTATAATGTCATCGTCACTGCACATGCCTTCGTAA
TAATTTTCTTTATAGTAATGCCCATCATAATCGGTGGCTTTGGAAACTGATTAGTTCCAT
TAATAATTGGGGCACCTGATATAGCATTCCCACGAATAAATAACATGAGTTTCTGACTAC
TTCCTCCGTCATTCTTACTCCTGCTCGCCTCATCAGGGGTTGAAGCTGGGGCTGGGACAG
GGTGAACCGTATATCCCCCACTCGCCGGAAATCTAGCCCATGCAGGGGCTTCTGTTGACT
TAACCATCTTCTCCCTACACCTAGCAGGTGTCTCCTCTATCTTAGGAGCAATTAATTTTA
TTACCACAATTATTAACATAAAACCTCCAGCCATCTCACAATACCAAACCCCCCTGTTCG
TTTGAGCTGTACTAGTTACAGCAGTTTTACTCCTTTTATCTCTCCCAGTATTAGCTGCCG
GAATTACTATGCTACTAACAGATCGAAACCTAAATACTACCTTCTTNGACCCN
>41703_R_quadreNcis
GCTCCCTATTAGGCGATGACCAAATTTATAATGTCATCGTTACTGCACATGCCTTCGTAA
TAATTTTCTTTATAGTAATACCTATCATGATTGGCGGCTTCGGGAACTGACTAGTACCAC
TAATAATTGGAGCACCTGATATAGCATTCCCACGAATAAATAATATGAGCTTCTGACTAC
TTCCCCCGTCATTCTTACTCCTTCTAGCCTCATCAGGAGTCGAAGCCGGGGCTGGAACAG
GATGAACCGTATATCCCCCACTCGCCGGAAATCTAGCCCATGCAGGAGCTTCTGTTGACT
TAACCATCTTCTCCCTACACTTAGCAGGTGTATCCTCTATCTTAGGAGCAATTAATTTCA
TCACCACTATCATTAATATAAAACCCCCAGCTATTTCACAATACCAAACCCCTCTATTCG
TTTGAGCTGTTTTAGTTACAGCAGTATTACTTCTTTTATCTCTCCCAGTATTAGCTGCCG
GAATCACGATACTACTAACAGATCGAAACCTAAATACTACCTTCTTTGACCCC
>41704_R_cadeae
GCTCCCTATTAGGCGATGACCAAATTTATAATGTCATCGTCACTGCACATGCCTTCGTAA
TAATTTTCTTTATAGTAATACCCATCATAATCGGTGGCTTCGGAAACTGATTAGTACCAC
TAATAATTGGAGCGCCTGATATAGCATTCCCACGAATAAATAACATGAGTTTCTGACTAC
TTCCTCCGTCATTCTTACTTCTGCTCGCCTCATCAGGGGTTGAAGCTGGGGCTGGGACAG
GATGAACCGTATACCCCCCACTCGCCGGAAATCTAGCCCATGCAGGGGCTTCTGTTGACT
TAACCATCTTCTCCCTACACCTAGCAGGTGTCTCCTCTATCTTAGGAGCAATTAATTTTA
TTACCACAATTATTAATATAAAACCTCCAGCTATTTCACAATACCAAACCCCCCTGTTCG
TTTGAGCCGTATTAGTTACAGCAGTCTTACTCCTTTTATCTCTCCCAGTATTAGCTGCCG
GAATTACTATACTACTAACAGATCGAAACCTAAACACTACCTTCTTTGACCCC
>41705_R_microlepidogaster
GCTCCCTATTAGGTGATGACCAAATTTATAATGTCATCGTTACTGCACATGCCTTCGTAA
TAATTTTCTTTATAGTGATGCCTATCATGATTGGGGGCTTCGGGAACTGACTAGTACCAC
TAATAATTGGGGCCCCTGATATAGCATTCCCACGAATAAATAATATAAGCTTCTGACTAC
TTCCTCCGTCATTCTTACTCCTTCTAGCCTCATCAGGAGTCGAAGCCGGGGCTGGAACAG
GATGAACCGTATATCCCCCACTCGCCGGAAATCTAGCCCATGCAGGAGCTTCTGTTGACT
TAACCATCTTCTCCCTACACTTAGCAGGTGTATCCTCTATCTTAGGAGCAATTAATTTCA
TTACCACTATCATTAATATAAAACCTCCAGCTATCTCACAATACCAAACCCCTCTATTCG
TTTGAGCTGTTCTAGTTACAGCAGTATTACTCCTTTTATCTCTCCCAGTATTAGCTGCCG
GAATCACTATATTACTAACAGATCGAAACCTAAATACTACTTTCTTTGACCCC
>41706_R_microlepidogaster
GCTCCCTATTAGGTGATGACCAAATTTATAATGTCATCGTTACTGCACATGCCTTCGTAA
TAATTTTCTTTATAGTGATGCCTATCATGATTGGGGGCTTCGGGAACTGACTAGTACCAC
TAATAATTGGGGCCCCTGATATAGCATTCCCACGAATAAATAATATAAGCTTCTGACTAC
TTCCTCCGTCATTCTTACTCCTTCTAGCCTCATCAGGAGTCGAAGCCGGGGCTGGAACAG
GATGAACCGTATATCCCCCACTCGCCGGAAATCTAGCCCATGCAGGAGCTTCTGTTGACT
TAACCATCTTCTCCCTACACTTAGCAGGTGTATCCTCTATCTTAGGAGCAATTAATTTCA
TTACCACTATCATTAATATAAAACCTCCAGCTATCTCACAATACCAAACCCCTCTATTCG
TTTGAGCTGTTCTAGTTACAGCAGTATTACTCCTTTTATCTCTCCCAGTATTAGCTGCCG
GAATCACTATATTACTAACAGATCGAAACCTAAATACTACTTTCTTTGACCCC
>41708_R_malabarbai
GCTCCCTGTTAGGCGATGACCAAATTTATAATGTTATCGTTACTGCACATGCCTTCGTAA
TAATTTTCTTCATAGTAATGCCTATCATGATTGGTGGCTTCGGAAACTGATTAGTACCAC
TAATAATCGGGGCACCTGATATAGCATTCCCACGAATAAATAACATGAGTTTCTGACTAC
TTCCTCCATCATTCTTACTCCTGCTAGCCTCATCAGGAGTCGAAGCCGGGGCCGGAACAG
GATGAACCGTATATCCCCCCCTCGCCGGAAATCTAGCCCATGCAGGGGCTTCTGTTGATT
TAACCATCTTCTCCCTACACTTAGCAGGTGTCTCCTCTATCTTAGGAGCAATTAATTTCA
TTACCACTATTATTAATATAAAACCTCCAGCTATTTCACAATACCAAACCCCTTTATTCG
TTTGAGCTGTACTAGTTACAGCAGTTCTACTCCTTCTATCTCTCCCAGTATTAGCTGCCG
GAATCACTATATTACTAACAGATCGAAACCTAAATACTACCTTCTTTGATCCC
>41709_R_laNceolata
GCTCCCTACTAGGCGATGACCAAATTTACAATGTTATCGTTACTGCACATGCCTTCGTAA
TAATTTTCTTTATAGTAATACCCATTATGATTGGCGGCTTCGGGAACTGACTAGTGCCCC
TAATAATTGGTGCACCCGATATAGCATTTCCACGAATAAATAACATAAGTTTCTGACTAC
TCCCCCCCTCATTCCTACTTTTACTAGCCTCATCAGGGGTTGAAGCCGGGGCTGGAACGG
GGTGAACTGTATACCCACCTCTTGCCGGAAACCTAGCCCATGCAGGGGCTTCTGTTGATT
TAACCATCTTCTCGCTGCACTTGGCAGGTGTCTCCTCTATTTTAGGGGCAATCAACTTCA
TTACTACAATTATTAACATAAAACCCCCAGCCATTTCACAATACCAAACCCCCTTATTCG
TTTGGGCTGTCCTGGTTACAGCAGTCCTACTCCTCTTATCCCTCCCAGTCCTAGCTGCTG
GAATCACCATACTACTAACAGATCGAAACCTTAATACCACCTTCTTTGACCCC
>41710_R_cf_worlfei
GCTCCCTGTTAGGTGATGATCAAATTTATAATGTCATCGTTACTGCACATGCCTTCGTAA
TAATTTTCTTTATAGTAATACCAATTATGATTGGTGGATTTGGGAACTGACTGGTACCCC
TAATAATTGGAGCACCTGACATAGCATTCCCGCGAATAAATAATATAAGCTTCTGATTAC
TTCCCCCTTCATTCCTACTCCTACTAGCCTCATCGGGGGTTGAGGCTGGAGCCGGAACAG
GGTGAACTGTATATCCGCCTCTTGCCGGCAATCTAGCCCATGCAGGAGCTTCTGTTGATT
TAACCATCTTCTCCCTACATTTAGCAGGTGTATCCTCTATCCTGGGGGCTATTAATTTCA
TTACCACAATTATTAACATAAAACCTCCAGCTATTTCACAATACCAAACTCCCCTATTCG
TTTGAGCCGTACTAGTTACAGCAGTTCTACTCCTTTTATCGCTCCCAGTCTTGGCTGCCG
GAATTACTATACTGCTAACAGATCGAAACCTAAATACCACCTTCTTTG-----
>41711_R_aurata
GCTCCCTGTTAGGTGATGATCAAATTTATAATGTCATCGTTACTGCACATGCCTTCGTAA
TAATTTTCTTTATAGTAATACCAATTATGATTGGTGGATTTGGGAACTGACTGGTACCCC
TAATAATTGGAGCACCTGACATAGCATTCCCGCGAATAAATAATATAAGCTTCTGATTAC
TTCCCCCTTCATTCCTACTCCTACTAGCCTCATCGGGGGTTGAGGCTGGAGCCGGAACAG
GGTGAACTGTATATCCGCCTCTTGCCGGCAATCTAGCCCATGCAGGAGCTTCTGTTGATT
TAACCATCTTCTCCCTACATTTAGCAGGTGTATCCTCTATCCTGGGGGCTATTAATTTCA
TTACCACAATTATTAACATAAAACCTCCAGCTATTTCACAATACCAAACTCCCCTATTCG
TTTGAGCCGTACTAGTTACAGCAGTTCTACTCCTTTTATCGCTCCCAGTCTTGGCTGCCG
GAATTACTATACTGCTAACAGATCGAAACCTAAATACCACCTTCTTTGACCCA
>41712_R_morrowi
GCTCCCTATTAGGCGATGACCAGATTTATAATGTCATCGTTACTGCACATGCCTTCGTAA
TAATTTTCTTTATAGTAATACCTATCATAATCGGGGGCTTCGGAAACTGATTAGTGCCTC
TAATAATTGGGGCGCCTGATATAGCATTCCCACGAATAAATAACATGAGCTTCTGATTAC
TCCCCCCATCGTTCCTACTCCTACTAGCCTCATCGGGGGTTGAAGCTGGAGCCGGAACAG
GATGAACTGTATACCCTCCCCTTGCCGGAAATCTAGCCCATGCAGGGGCTTCTGTTGATT
TAACCATCTTCTCCCTACATTTAGCAGGTGTCTCCTCTATTTTAGGGGCAATTAATTTTA
TCACCACAATTATTAATATAAAACCTCCAGCTATCTCGCAATACCAAACCCCTCTATTCG
TTTGAGCTGTGCTAGTTACAGCAGTTTTACTCCTTCTGTCCCTCCCAGTCTTAGCTGCCG
GAATTACTATGCTACTAACAGATCGAAACCTAAATACCACCTTCTTTGNNNCC
>41713_R_morrowi
GCTCCCTATTAGGCGATGACCAGATTTATAATGTCATCGTTACTGCACATGCCTTCGTAA
TAATTTTCTTTATAGTAATACCTATCATAATCGGGGGCTTCGGAAACTGATTAGTGCCTC
TAATAATTGGGGCGCCTGATATAGCATTCCCACGAATAAATAACATGAGCTTCTGATTAC
TCCCCCCATCGTTCCTACTCCTACTAGCCTCATCGGGGGTTGAAGCTGGAGCCGGAACAG
GATGAACTGTATACCCTCCCCTTGCCGGAAATCTAGCCCATGCAGGGGCTTCTGTTGATT
TAACCATCTTCTCCCTACATTTAGCAGGTGTCTCCTCTATTTTAGGGGCAATTAATTTTA
TCACCACAATTATTAATATAAAACCTCCAGCTATCTCGCAATACCAAACCCCTCTATTCG
TTTGAGCTGTGCTAGTTACAGCAGTTTTACTCCTTCTGTCCCTCCCAGTCTTAGCTGCCG
GAATTACTATGCTACTAACAGATCGAAACCTAAATACCACCTTCTTTGACCCC
>41715_RiNeloricaria_sp
GCTCCTTATTAGGTGATGATCAAATTTATAATGTTATCGTTACCGCACACGCCTTCGTGA
TAATTTTCTTCATAGTTATACCCGTTATAATTGGAGGTTTTGGGAACTGATTAGTACCCC
TAATAATTGGGGCACCAGACATAGCATTCCCACGAATAAATAATATAAGCTTCTGACTAC
TTCCACCATCATTTTTACTCCTACTAGCTTCATCAGGAGTTGAAGCAGGAGCTGGAACAG
GTTGAACTGTATATCCCCCACTTGCAGGAAATCTAGCCCACGCAGGAGCTTCGGTTGATT
TAACTATTTTTTCCCTACACCTAGCAGGTGTTTCATCTATTCTAGGGGCAATTAACTTTA
TTACCACAATTATTAACATAAAACCCCCAGCCATTTCCCAATATCAGACTCCACTATTTG
TTTGAGCTGTATTAGTTACAGCTGTCCTCCTCCTTCTGTCTCTCCCAGTCCTAGCTGCTG
GTATTACTATATTATTAACAGATCGTAACCTAAACACCACTTTCTTTGACCCT
>41741_R_laNceolata
GCTCCCTACTAGGCGATGACCAAATTTATAATGTTATCGTTACTGCACATGCCTTCGTAA
TAATCTTCTTTATAGTGATACCCATCATGATTGGCGGCTTTGGGAACTGACTAGTGCCCC
TAATAATTGGTGCACCTGATATAGCATTTCCACGAATAAATAACATAAGTTTCTGACTAC
TCCCCCCCTCATTCCTACTTCTACTAGCCTCATCAGGGGTTGAAGCCGGAGCTGGAACGG
GATGGACCGTATACCCGCCTCTTGCCGGAAATCTAGCCCATGCAGGGGCTTCTGTTGATT
TAACCATCTTCTCACTGCACTTAGCAGGTGTCTCCTCTATCCTAGGGGCAATCAACTTCA
TTACTACAATTATTAACATGAAACCCCCAGCTATTTCACAATACCAAACCCCCCTATTCG
TTTGGGCCGTCCTAGTTACAGCAGTACTACTCCTCTTGTCCCTTCCAGTTCTAGCTGCCG
GAATTACTATACTACTCACAGATCGAAATCTTAATACCACCTTCTTTGACCCC
>41745_R_laNceolata
GCTCCCTACTAGGCGATGACCAAATTTATAATGTTATCGTTACTGCACATGCCTTCGTAA
TAATCTTCTTTATAGTGATACCCATCATGATTGGCGGCTTTGGGAACTGACTAGTGCCCC
TAATAATTGGTGCACCTGATATAGCATTTCCACGAATAAATAACATAAGTTTCTGACTAC
TCCCCCCCTCATTCCTACTTCTACTAGCCTCATCAGGGGTTGAAGCCGGAGCTGGAACGG
GATGGACCGTATACCCGCCTCTTGCCGGAAATCTAGCCCATGCAGGGGCTTCTGTTGATT
TAACCATCTTCTCACTGCACTTAGCAGGTGTCTCCTCTATCCTAGGGGCAATCAACTTCA
TTACTACAATTATTAACATGAAACCCCCAGCTATTTCACAATACCAAACCCCCCTATTCG
TTTGGGCCGTCCTAGTTACAGCAGTACTACTCCTCTTGTCCCTTCCAGTTCTAGCTGCCG
GAATTACTATACTACTCACAGATCGAAATCTTAATACCACCTTCTTTGACCCC
>42671_R_laNceolata
GCTCCCTACTAGGCGATGACCAAATTTATAATGTTATCGTTACTGCACATGCCTTCGTAA
TAATTTTCTTTATAGTGATGCCCATCATGATTGGCGGCTTTGGGAACTGACTAGTGCCCC
TAATAATTGGTGCACCTGATATAGCATTTCCACGAATAAATAACATAAGTTTCTGACTAC
TCCCCCCCTCATTCCTACTTCTACTAGCCTCATCAGGGGTTGAAGCCGGAGCTGGAACAG
GGTGGACCGTATACCCGCCTCTTGCCGGAAATCTAGCCCATGCAGGGGCCTCTGTTGATT
TAACCATCTTCTCGCTGCACTTAGCAGGTGTCTCCTCTATCCTAGGGGCAATCAACTTCA
TTACTACAATTATTAACATGAAACCCCCAGCTATTTCACAATACCAAACCCCCCTATTCG
TTTGGGCCGTCCTAGTTACAGCAGTACTACTCCTCTTATCCCTTCCAGTTCTAGCTGCCG
GAATTACTATACTACTAACAGATCGAAATCTTAATACCACCTTCTTTGACCCC
>42686_R_aff_heteroptera
GCTCCTTATTAGGCGATGACCAAATTTATAATGTTATCGTTACTGCACATGCTTTCGTAA
TAATCTTCTTCATAGTGATACCCATTATGATTGGTGGGTTTGGAAACTGATTAGTACCAT
TAATAATCGGGGCCCCAGATATAGCATTCCCACGAATAAATAATATAAGTTTTTGACTAC
TTCCACCATCATTCCTACTCCTACTAGCCTCATCAGGGGTTGAAGCTGGAGCTGGTACAG
GATGAACTGTATACCCACCCCTCGCCGGAAATCTGGCTCATGCAGGAGCTTCCGTTGATT
TAACTATCTTCTCCCTGCATTTAGCAGGTGTATCCTCCATCCTAGGAGCAATTAATTTTA
TTACTACAATTATTAATATAAAACCACCAGCTATTTCGCAATACCAAACCCCCCTATTCG
TTTGAGCCGTACTAGTTACAGCAGTCCTTCTCCTCTTATCCCTCCCAGTCTTGGCTGCCG
GTATTACTATATTACTAACAGATCGAAATCTAAATACCACCTTTTTTGACCCT
>43536_RiNeloricaria_sp
GCTCCCTATTAGGCGATGACCAAATTTATAATGTCATCGTTACTGCACATGCCTTCGTAA
TAATTTTCTTTATAGTAATGCCCATTATGATCGGTGGCTTCGGAAACTGGTTAGTACCCC
TAATAATTGGGGCACCTGATATAGCATTCCCACGAATAAATAACATGAGTTTCTGACTAC
TCCCTCCGTCACTCTTACTCCTACTAGCCTCATCAGGAGTTGAAGCTGGAGCCGGAACAG
GATGAACCGTATACCCCCCCCTCGCCGGAAACCTAGCCCATGCAGGGGCTTCTGTTGATT
TAACCATCTTCTCCCTACACTTAGCAGGTATCTCCTCTATCTTAGGGGCAATTAACTTTA
TTACAACAATTATTAATATAAAACCTCCAGCTATCTCACAATACCAAACCCCTCTGTTCG
TTTGAGCTGTACTAGTTACAGCAGTTTTACTACTTTTATCTCTCCCAGTATTAGCTGCCG
GAATTACTATGCTATTAACAGATCGAAACCTAAATACCACCTTCTTTGACCCC
>43538_RiNeloricaria_sp
GCTCCCTATTAGGCGATGACCAAATTTATAATGTCATCGTTACTGCACATGCCTTCGTAA
TAATTTTCTTTATAGTAATGCCCATTATGATCGGTGGCTTCGGAAACTGGTTAGTACCCC
TAATAATTGGGGCACCTGATATAGCATTCCCACGAATAAATAACATGAGTTTCTGACTAC
TCCCTCCGTCACTCTTACTCCTACTAGCCTCATCAGGAGTTGAAGCTGGAGCCGGAACAG
GATGAACCGTATACCCCCCCCTCGCCGGAAACCTAGCCCATGCAGGGGCTTCTGTTGATT
TAACCATCTTCTCCCTACACTTAGCAGGTATCTCCTCTATCTTAGGGGCAATTAACTTTA
TTACAACAATTATTAATATAAAACCTCCAGCTATCTCACAATACCAAACCCCTCTGTTCG
TTTGAGCTGTACTAGTTACAGCAGTTTTACTACTTTTATCTCTCCCAGTATTAGCTGCCG
GAATTACTATGCTATTAACAGATCGAAACCTAAATACCACCTTCTTTGACCCC
>43539_RiNeloricaria_sp
GCTCCCTATTAGGCGATGACCAAATTTATAATGTCATCGTTACTGCACATGCCTTCGTAA
TAATTTTCTTTATAGTAATGCCCATTATGATCGGTGGCTTCGGAAACTGGTTAGTACCCC
TAATAATTGGGGCACCTGATATAGCATTCCCACGAATAAATAACATGAGTTTCTGACTAC
TCCCTCCGTCACTCTTACTCCTACTAGCCTCATCAGGAGTTGAAGCTGGAGCCGGAACAG
GATGAACCGTATACCCCCCCCTCGCCGGAAACCTAGCCCATGCAGGGGCTTCTGTTGATT
TAACCATCTTCTCCCTACACTTAGCAGGTATCTCCTCTATCTTAGGGGCAATTAACTTTA
TTACAACAATTATTAATATAAAACCTCCAGCTATCTCACAATACCAAACCCCTCTGTTCG
TTTGAGCTGTACTAGTTACAGCAGTTTTACTACTTTTATCTCTCCCAGTATTAGCTGCCG
GAATTACTATGCTATTAACAGATCGAAACCTAAATACCACCTTCTTTGACCCC
>43540_R_caracaceNsis
GCTCCCTTTTAGGTGATGACCAAATTTATAATGTCATCGTTACTGCACATGCTTTCGTAA
TAATTTTCTTTATAGTAATACCCATTATGATTGGTGGGTTTGGAAACTGATTAGTACCAT
TAATAATTGGGGCCCCAGATATAGCATTCCCACGAATAAATAATATAAGTTTTTGATTAC
TTCCACCATCATTCCTACTCCTACTAGCCTCATCAGGAGTTGAAGCTGGGGCTGGTACGG
GGTGAACTGTATATCCGCCCCTTGCCGGAAATCTAGCTCATGCAGGAGCTTCTGTTGATT
TAACCATCTTTTCCCTTCATTTAGCAGGTGTATCCTCCATCCTAGGGGCAATTAATTTCA
TTACTACAATTATTAACATAAAACCACCAGCTATCTCTCAATATCAAACCCCCCTATTCG
TTTGAGCCGTGCTAGTTACAGCAGTCCTACTCCTTTTATCCCTACCAGTTTTGGCTGCCG
GAATCACCATACTACTAACAGATCGAAATCTAAATACCACCTTTTTTGATCCG
>43541_R_caracaceNsis
GCTCCCTTTTAGGTGATGACCAAATTTATAATGTCATCGTTACTGCACATGCTTTCGTAA
TAATTTTCTTTATAGTAATACCCATTATGATTGGTGGGTTTGGAAACTGATTAGTACCAT
TAATAATTGGGGCCCCAGATATAGCATTCCCACGAATAAATAATATAAGTTTTTGATTAC
TTCCACCATCATTCCTACTCCTACTAGCCTCATCAGGAGTTGAAGCTGGGACTGGTACGG
GGTGAACTGTATACCCACCCCTTGCCGGAAATCTAGCTCATGCAGGAGCTTCTGTTGATT
TAACCATCTTTTCCCTTCATTTAGCAGGTGTATCCTCCATCCTAGGGGCAATTAATTTCA
TTACTACAATTATTAACATAAAACCCCCAGCTATCTCTCAATATCAAACCCCCCTATTCG
TTTGAGCCGTGCTAGTTACAGCAGTCCTACTCCTTTTATCCCTACCAGTTTTGGCTGCCG
GAATCACCATACTACTAACAGATCGAAATCTAAATACCACCTTTTTTGATCCG
>45335NOVA
GCTCCCTATTAGGCGATGACCAAATTTATAATGTCATCGTTACTGCACATGCCTTCGTAA
TAATTTTCTTTATAGTAATACCCATCATGATCGGTGGCTTCGGGAACTGATTAGTACCAC
TAATAATCGGGGCCCCGGATATAGCCTTCCCACGAATAAATAATATGAGTTTCTGACTAC
TCCCTCCATCATTTTTACTCCTGCTAGCCTCATCAGGGGTCGAAGCTGGGGCTGGAACAG
GATGAACCGTATACCCCCCTCTCGCCGGAAACCTAGCCCATGCAGGGGCTTCTGTTGATT
TAACCATCTTCTCCTTACACTTAGCAGGTGTCTCCTCTATCCTAGGAGCAATTAATTTTA
TTACCACAATTATTAATATAAAACCTCCAGCTATCTCACAATACCAGACCCCTCTCTTCG
TCTGAGCAGTTCTAGTTACAGCAGTTTTACTCCTTCTATCTCTCCCAGTATTAGCTGCCG
GAATCACTATGCTATTAACAGATCGAAACCTAAATACTACCTTCTTTGACCCC
>47901_R_laNceolata
GCTCCCTACTAGGCGATGACCAAATTTACAATGTTATCGTTACTGCACATGCCTTCGTAA
TAATTTTCTTTATAGTGATACCCATCATGATTGGCGGCTTTGGGAACTGACTAGTGCCCC
TAATAATTGGTGCACCTGATATAGCATTTCCACGAATAAATAACATAAGTTTCTGACTAC
TCCCCCCCTCATTCCTACTTCTACTAGCCTCATCAGGGGTTGAAGCCGGAGCTGGAACGG
GATGGACCGTATACCCGCCTCTTGCCGGAAATCTAGCCCATGCAGGGGCCTCTGTTGATT
TAACCATCTTCTCACTGCACTTAGCAGGTGTCTCCTCTATCCTAGGGGCAATCAACTTCA
TTACTACAATTATTAACATGAAACCCCCAGCTATTTCACAATACCAAACCCCCCTATTCG
TTTGGGCCGTCCTAGTTACAGCAGTACTACTCCTCTTATCCCTTCCAGTTCTAGCTGCCG
GAATTACTATACTACTAACAGATCGAAATCTTAATACCACCTTCTTTGACCCC
>47902_R_laNceolata
GCTCCCTACTAGGCGATGACCAAATTTACAATGTTATCGTTACTGCACATGCCTTCGTAA
TAATTTTCTTTATAGTGATACCCATCATGATTGGCGGCTTTGGGAACTGACTAGTGCCCC
TAATAATTGGTGCACCTGATATAGCATTTCCACGAATAAATAACATAAGTTTCTGACTAC
TCCCCCCCTCATTCCTACTTCTACTAGCCTCATCAGGGGTTGAAGCCGGAGCTGGAACGG
GATGGACCGTATACCCGCCTCTTGCCGGAAATCTAGCCCATGCAGGGGCCTCTGTTGATT
TAACCATCTTCTCACTGCACTTAGCAGGTGTCTCCTCTATCCTAGGGGCAATCAACTTCA
TTACTACAATTATTAACATGAAACCCCCAGCTATTTCACAATACCAAACCCCCCTATTCG
TTTGGGCCGTCCTAGTTACAGCAGTACTACTCCTCTTATCCCTTCCAGTTCTAGCTGCCG
GAATTACTATACTACTAACAGATCGAAATCTTAATACCACCTTCTTTGACCCC
>47904_R_aurata
GCTCCCTGTTAGGTGATGATCAAATTTATAATGTCATCGTTACTGCACATGCCTTCGTAA
TAATTTTCTTTATAGTAATACCAATTATGATTGGTGGATTTGGGAACTGACTGGTACCCC
TAATAATTGGAGCACCTGACATAGCATTCCCACGAATAAATAATATAAGCTTCTGATTAC
TTCCCCCTTCATTCCTACTCCTACTAGCCTCATCGGGGGTTGAGGCTGGAGCCGGAACAG
GGTGAACTGTATATCCGCCTCTTGCCGGCAATCTAGCTCATGCAGGAGCTTCTGTTGATT
TAACCATCTTCTCCCTACATTTAGCAGGTGTTTCCTCTATCCTGGGGGCTATTAATTTCA
TTACTACAATTATTAACATAAAACCTCCAGCTATTTCACAATACCAGACTCCCCTATTCG
TTTGAGCCGTACTAGTTACAGCAGTTCTACTCCTTTTATCACTCCCAGTCTTGGCTGCCG
GGATTACTATACTGCTAACAGATCGAAACCTAAATACCACCTTCTTTGNNCCA
>47905_R_aurata
GCTCCCTGTTAGGTGATGATCAAATTTATAATGTCATCGTTACTGCACATGCCTTCGTAA
TAATTTTCTTTATAGTAATACCAATTATGATTGGCGGATTTGGAAACTGACTGGTACCCC
TAATAATTGGAGCACCTGACATAGCATTCCCACGAATAAATAATATAAGCTTCTGATTAC
TTCCCCCTTCATTCCTACTCCTACTAGCCTCATCGGGAGTTGAGGCTGGGGCCGGGACAG
GGTGAACTGTATATCCGCCTCTTGCCGGCAATCTAGCCCATGCAGGGGCTTCTGTTGATT
TAACCATCTTTTCCCTACATTTAGCAGGTGTGTCCTCTATCCTGGGGGCTATTAATTTTA
TTACCACAATTATTAACATAAAACCTCCAGCTATTTCACAATACCAGACCCCCCTATTCG
TTTGAGCCGTGCTAGTTACAGCAGTTCTACTCCTTTTATCACTCCCAGTCTTGGCTGCCG
GAATTACTATACTGCTAACAGATCGAAACCTAAACACCACCTTCTTTGACCCA
>47908_R_aurata
GCTCCCTGTTAGGTGATGATCAAATTTATAATGTCATCGTTACTGCACATGCCTTCGTAA
TAATTTTCTTTATAGTAATACCAATTATGATTGGTGGATTTGGGAACTGACTGGTGCCCC
TAATAATTGGAGCACCTGACATAGCATTCCCACGAATAAATAATATAAGCTTCTGATTAC
TTCCCCCTTCATTCCTACTCCTACTAGCCTCATCGGGGGTTGAGGCTGGAGCCGGAACAG
GGTGAACTGTATATCCGCCTCTTGCCGGCAATCTAGCCCATGCAGGAGCTTCTGTTGATT
TAACCATCTTCTCCCTACATTTAGCAGGTGTTTCCTCTATCCTGGGGGCTATTAATTTCA
TTACCACAATTATTAACATAAAACCTCCAGCTATTTCACAATACCAGACTCCCCTATTCG
TTTGAGCCGTACTAGTTACGGCAGTTCTACTCCTTCTATCACTCCCAGTCTTGGCTGCCG
GGATTACCATACTGCTAACAGATCGAAACCTAAATACCACCTTCTTTGACCCA
>47910_R_cf_worlfei
GCTCCCTATTAGGCGATGACCAAATTTATAATGTCATCGTTACTGCACATGCTTTCGTAA
TAATCTTCTTCATAGTAATACCTATTATGATTGGTGGGTTTGGAAACTGATTAGTACCAT
TAATAATCGGGGCCCCAGATATAGCATTCCCACGAATAAATAATATAAGTTTTTGACTAC
TTCCACCATCATTCCTGCTCCTACTAGCCTCATCAGGGGTTGAAGCTGGAGCTGGTACAG
GATGAACTGTATACCCGCCCCTCGCCGGGAATCTAGCTCATGCAGGAGCTTCCGTTGATT
TAACCATCTTCTCCCTACATTTAGCAGGTGTATCCTCCATCCTAGGAGCAATTAATTTTA
TTACTACAATTATTAATATAAAACCACCAGCTATTTCGCAATACCAAACCCCCCTATTCG
TTTGAGCCGTACTAGTTACAGCAGTCCTTCTCCTTCTATCCCTCCCAGTCTTGGCTGCCG
GTATTACTATACTACTAACAGATCGAAATCTAAATACCACCTTTTTTGACCCC
>47911_R_laNceolata
GCTCCCTACTAGGCGATGACCAAATTTATATTGTTATCGTTACTGCACATGCCTTCGTAA
TAATTTTCTTTATAGTGATACCCATCATGATTGGCGGCTTTGGGAACTGACTAGTGCCCC
TAATAATTGGTGCACCTGATATAGCATTTCCACGAATAAATAACATAAGTTTCTGACTAC
TCCCCCCCTCATTCCTACTTCTACTAGCCTCATCAGGGGTTGAAGCCGGAGCTGGAACGG
GATGGACCGTATACCCGCCTCTTGCCGGAAATCTAGCCCATGCAGGGGCCTCTGTTGATT
TAACCATCTTCTCACTGCACTTAGCAGGTGTCTCCTCTATCCTAGGGGCAATCAACTTCA
TTACTACAATTATTAACATGAAACCCCCAGCTATTTCACAATACCAAACCCCCCTATTCG
TTTGGGCCGTCCTAGTTACAGCAGTACTACTCCTCTTATCCCTTCCAGTTCTAGCTGCCG
GAATTACTATACTACTAACAGATCGAAATCTTAATACCACCTTCTTTGACCCC
>47917_R_cf_worlfei
GCTCCCTATTAGGCGATGACCAAATTTATAATGTCATCGTTACTGCACATGCTTTCGTAA
TAATCTTCTTCATAGTAATACCCATTATGATTGGTGGATTTGGAAACTGATTAGTACCAT
TAATAATCGGGGCCCCAGATATAGCATTCCCACGAATAAATAATATAAGTTTTTGACTAC
TTCCACCATCATTCCTGCTCCTACTAGCCTCATCAGGGGTTGAAGCTGGAGCTGGTACAG
GATGAACTGTATACCCACCCCTCGCCGGAAATCTGGCTCATGCAGGAGCTTCCGTTGATT
TAACCATCTTCTCCCTGCATTTAGCAGGTGTATCCTCCATCCTAGGAGCAATTAATTTTA
TTACTACAATCGTTAATATAAAACCGCCAGCTATTTCGCAATACCAAACCCCCCTATTCG
TTTGAGCCGTACTAGTTACAGCAGTCCTTCTCCTTTTATCCCTCCCAGTCTTGGCTGCCG
GTATTACTATACTACTAACAGATCGAAATCTAAATACCACCTTTTTTGACCCC
>47918_R_laNceolata
GCTCCCTACTAGGCGATGACCAAATTTATAATGTTATCGTTACTGCACATGCCTTCGTAA
TAATTTTCTTTATAGTGATACCCATCATGATTGGCGGCTTTGGGAACTGACTAGTGCCCC
TAATAATTGGTGCACCTGATATAGCATTTCCACGAATAAATAACATAAGTTTCTGACTAC
TCCCCCCCTCATTCCTACTTCTACTAGCCTCATCAGGGGTTGAAGCCGGAGCTGGAACGG
GATGGACCGTATACCCGCCTCTTGCCGGAAATCTAGCCCATGCAGGGGCCTCTGTTGATT
TAACCATCTTCTCACTGCACTTAGCAGGTGTCTCCTCTATCCTAGGGGCAATCAACTTCA
TTACTACAATTATTAACATGAAACCCCCAGCTATTTCACAATACCAAACCCCCCTATTCG
TTTGGGCCGTCCTAGTTACAGCAGTACTACTCCTCTTATCCCTTCCAGTTCTAGCTGCCG
GAATTACTATACTACTAACAGATCGAAATCTTAATACCACCTTCTTTGACCCC
>47923_R_fallax
GCTCCCTATTAGGTGATGACCAAATTTATAATGTCATCGTTACTGCACACGCCTTTGTAA
TAATTTTCTTTATAGTAATACCAATTATAATTGGGGGCTTCGGAAATTGACTAGTGCCCC
TAATAATTGGGGCACCGGACATAGCATTCCCACGTATGAATAATATGAGTTTCTGACTAC
TTCCCCCATCATTTCTACTCCTACTAGCTTCATCAGGAGTTGAAGCAGGAGCTGGGACAG
GCTGAACCGTTTACCCACCCCTTGCCGGAAATTTAGCCCATGCAGGGGCCTCAGTTGATT
TAACCATCTTTTCCCTACATCTAGCAGGTGTATCCTCTATCCTGGGGGCAATCAATTTCA
TTACTACAATTATTAATATAAAACCTCCAGCTATCTCACAATACCAAACCCCATTGTTTG
TCTGAGCTGTGCTGGTCACAGCCGTCCTACTCCTTCTATCCCTCCCAGTACTAGCTGCTG
GAATTACCATATTATTAACTGATCGAAACCTAAACACCACTTTCTTCGACCCG
>47924_R_fallax
GCTCCCTATTAGGTGATGACCAAATTTATAATGTCATCGTTACTGCACACGCCTTTGTAA
TAATTTTCTTTATAGTAATACCAATTATAATTGGGGGCTTCGGAAATTGACTAGTGCCCC
TAATAATTGGGGCACCGGACATAGCATTCCCACGTATGAATAATATGAGTTTCTGACTAC
TTCCCCCATCATTTCTACTCCTACTAGCTTCATCAGGAGTTGAAGCAGGAGCTGGGACAG
GCTGAACCGTTTACCCACCCCTTGCCGGAAATTTAGCCCATGCAGGGGCCTCAGTTGATT
TAACCATCTTTTCCCTACATCTAGCAGGTGTATCCTCTATCCTGGGGGCAATCAATTTCA
TTACTACAATTATTAATATAAAACCTCCAGCTATCTCACAATACCAAACCCCATTGTTTG
TCTGAGCTGTGCTGGTCACAGCCGTCCTACTCCTTCTATCCCTCCCAGTACTAGCTGCTG
GAATTACCATATTATTAACTGATCGAAACCTAAACACCAC-------------
>47926_R_cf_worlfei
GCTCCCTATTAGGCGATGACCAAATTTATAATGTCATCGTTACTGCACATGCTTTCGTAA
TAATCTTCTTCATAGTAATACCCATTATGATTGGTGGATTTGGAAACTGATTAGTACCAT
TAATAATCGGGGCCCCAGATATAGCATTCCCACGAATAAATAATATAAGTTTTTGACTAC
TTCCACCATCATTCCTGCTCCTACTAGCCTCATCAGGGGTTGAAGCTGGAGCTGGTACAG
GATGAACTGTATACCCGCCCCTCGCCGGAAATCTGGCTCATGCAGGAGCTTCCGTTGATT
TAACCATCTTCTCCCTGCATTTAGCAGGTGTATCCTCCATCCTAGGAGCAATTAATTTTA
TTACTACAATCGTTAATATAAAACCGCCAGCTATTTCGCAATACCAAACCCCCCTATTCG
TTTGAGCCGTACTAGTTACAGCAGTCCTTCTCCTTTTATCCCTCCCAGTCTTGGCTGCCG
GTATTACTATACTACTAACAGACCGAAATCTAAATACCACCTTTTTTGACCCC
>47927_R_phoxocephala
GCTCCTTATTAGGCGATGACCAAATTTATAATGTTATCGTTACTGCACATGCTTTCGTAA
TAATTTTCTTCATAGTGATACCCATTATGATTGGTGGGTTTGGAAACTGATTAGTACCAT
TAATAATCGGGGCCCCAGATATAGCATTCCCACGAATAAATAATATAAGTTTTTGACTAC
TTCCACCATCATTCCTACTCCTACTAGCCTCATCAGGGGTTGAAGCTGGAGCTGGTACAG
GATGAACTGTATACCCACCCCTCGCCGGAAATCTGGCTCATGCAGGAGCTTCCGTTGATT
TAACTATCTTCTCCCTGCATTTAGCAGGTGTATCCTCCATCCTAGGAGCAATTAATTTTA
TTACTACAATTATTAATATAAAACCACCAGCCATTTCGCAATACCAAACCCCCCTATTCG
TTTGAGCCGTACTAGTTACAGCAGTCCTTCTCCTCTTATCCCTCCCAGTCTTGGCTGCCG
GTATTACTATATTACTAACAGATCGAAATCTAAATACCACCTTTTTTGACCCT
>47933_R_fallax
GCTCCCTATTAGGTGATGACCAAATTTATAATGTCATCGTTACTGCACACGCCTTTGTAA
TAATTTTCTTTATAGTAATACCAATTATAATTGGGGGCTTCGGAAATTGACTAGTACCCC
TAATAATTGGGGCACCGGACATAGCATTCCCACGTATGAATAATATGAGCTTTTGACTGC
TTCCCCCATCATTTCTACTCCTACTAGCTTCATCAGGAGTTGAAGCAGGAGCTGGAACAG
GCTGAACCGTTTACCCACCCCTTGCCGGAAATTTAGCCCATGCAGGAGCCTCAGTTGATT
TAATCATCTTTTCCCTACATTTGGCAGGTGTATCCTCTATCCTGGGGGCAATCAATTTCA
TTACTACAATTATTAATATAAAACCTCCAGCTATCTCACAATACCAAACCCCATTGTTTG
TCTGAGCTGTGCTGGTTACAGCCGTCCTACTCCTTCTATCCCTCCCAGTTCTAGCTGCTG
GTATTACCATATTATTAACTGATCGGAACCTAAACACCAC-------------
>47937_R_cf_worlfei
GCTCCCTATTAGGCGATGACCAAATTTATAATGTCATCGTTACTGCACATGCTTTCGTAA
TAATCTTCTTCATAGTAATACCCATTATGATTGGTGGATTTGGAAACTGATTAGTGCCAT
TAATAATCGGGGCCCCAGATATAGCATTCCCACGAATAAATAATATAAGTTTTTGACTAC
TGCCACCATCATTCCTGCTTCTACTAGCCTCATCAGGGGTTGAAGCTGGAGCTGGTACAG
GATGAACTGTATACCCACCCCTCGCCGGAAATCTAGCTCATGCAGGAGCTTCCGTTGATT
TAACCATCTTCTCCCTGCATTTAGCAGGTGTGTCCTCCATCCTAGGAGCAATTAATTTTA
TTACTACAATTATTAATATAAAACCGCCAGCTATTTCTCAATACCAAACCCCCCTATTCG
TTTGAGCCGTACTAGTTACAGCAGTCCTTCTCCTTTTATCTCTCCCAGTCTTGGCTGCCG
GTATTACTATACTACTAACAGATCGAAATCTGAATACCACCTTTTTTGACCCC
>49671_R_lima
GCTCCCTATTAGGCGATGACCAAATTTATAATGTCATCGTTACTGCACATGCCTTCGTAA
TAATTTTCTTTATAGTGATACCTATCATGATCGGTGGCTTCGGGAACTGACTAGTACCAC
TAATAATTGGAGCACCTGATATAGCATTCCCACGAATAAATAATATGAGCTTCTGACTAC
TTCCCCCGTCATTCTTACTCCTTCTAGCCTCATCAGGAGTCGAAGCCGGGGCTGGAACAG
GGTGAACCGTATATCCCCCACTCGCCGGAAATCTAGCCCATGCAGGAGCTTCTGTTGACT
TAACCATCTTCTCCCTACACTTAGCAGGTGTATCCTCTATCTTAGGAGCAATTAATTTCA
TCACCACTATCATTAATATAAAACCCCCAGCTATCTCACAATACCAAACCCCTCTATTCG
TTTGAGCTGTTTTAGTTACAGCAGTATTACTTCTTTTATCCCTCCCAGTATTAGCTGCCG
GAATCACGATACTACTAACAGATCGAAACCTAAATACTACCTTCTTTGACCCC
>50969_R_peNtamaculata
GCTCCCTGTTAGGTGATGACCAAATTTATAACGTCATCGTTACCGCACATGCCTTCGTAA
TAATTTTCTTTATAGTAATACCCATCATAATTGGGGGCTTCGGAAACTGATTAGTTCCCC
TAATAATTGGAGCACCTGATATAGCCTTCCCACGAATAAATAATATGAGCTTCTGACTAC
TCCCCCCATCATTCCTACTCTTACTAGCTTCATCAGGGGTTGAAGCTGGGGCCGGGACAG
GATGAACCGTATACCCACCCCTCGCTGGAAACCTAGCCCATGCGGGAGCTTCTGTTGATT
TAACCATCTTCTCCCTACATTTAGCAGGTGTATCCTCTATCCTAGGGGCAATTAACTTCA
TTACTACTATTATTAATATAAAACCTCCAGCCATCTCGCAATACCAAACCCCTCTATTCG
TATGAGCTGTACTTGTAACAGCAGTTTTACTCCTTCTATCACTACCAGTATTAGCTGCCG
GAATTACGATACTACTAACAGATCGAAACCTAAATACTACCTTTTTTGACCCC
>50970_R_peNtamaculata
GCTCCCTGTTAGGTGATGACCAAATTTATAACGTCATCGTTACCGCACATGCCTTCGTAA
TAATTTTCTTTATAGTAATACCCATCATAATTGGGGGCTTCGGAAACTGATTAGTTCCCC
TAATAATTGGAGCACCTGATATAGCCTTCCCACGAATAAATAATATGAGCTTCTGACTAC
TCCCCCCATCATTCCTACTCTTACTAGCTTCATCAGGGGTTGAAGCTGGGGCCGGGACAG
GATGAACCGTATACCCACCCCTCGCTGGAAACCTAGCCCATGCGGGAGCTTCTGTTGATT
TAACCATCTTCTCCCTACATTTAGCAGGTGTATCCTCTATCCTAGGGGCAATTAACTTCA
TTACTACTATTATTAATATAAAACCTCCAGCCATCTCGCAATACCAAACCCCTCTATTCG
TATGAGCTGTACTTGTAACAGCAGTTTTACTCCTTCTATCACTACCAGTATTAGCTGCCG
GAATTACGATACTACTAACAGATCGAAACCTAAATACTACCTTTTTTGACCCC
>50971_R_peNtamaculata
GCTCCCTGTTAGGTGATGACCAAATTTATAACGTCATCGTTACCGCACATGCCTTCGTAA
TAATTTTCTTTATAGTAATACCCATCATAATTGGGGGCTTCGGAAACTGATTAGTTCCCC
TAATAATTGGAGCACCTGATATAGCCTTCCCACGAATAAATAATATGAGCTTCTGACTAC
TCCCCCCATCATTCCTACTCTTACTAGCTTCATCAGGGGTTGAAGCTGGGGCCGGGACAG
GATGAACCGTATACCCACCCCTCGCTGGAAACCTAGCCCATGCGGGAGCTTCTGTTGATT
TAACCATCTTCTCCCTACATTTAGCAGGTGTATCCTCTATCCTAGGGGCAATTAACTTCA
TTACTACTATTATTAATATAAAACCTCCAGCCATCTCGCAATACCAAACCCCTCTATTCG
TATGAGCTGTACTTGTAACAGCAGTTTTACTCCTTCTATCACTACCAGTATTAGCTGCCG
GAATTACGATACTACTAACAGATCGAAACCTAAATACTACCTTTTTTGACCCC
>50972_R_peNtamaculata
GCTCCCTGTTAGGTGATGACCAAATTTATAACGTCATCGTTACCGCACATGCCTTCGTAA
TAATTTTCTTTATAGTAATACCCATCATAATTGGGGGCTTCGGAAACTGATTAGTTCCCC
TAATAATTGGAGCACCTGATATAGCCTTCCCACGAATAAATAATATGAGCTTCTGACTAC
TCCCCCCATCATTCCTACTCTTACTAGCTTCATCAGGGGTTGAAGCTGGGGCCGGGACAG
GATGAACCGTATACCCACCCCTCGCTGGAAACCTAGCCCATGCGGGAGCTTCTGTTGATT
TAACCATCTTCTCCCTACATTTAGCAGGTGTATCCTCTATCCTAGGGGCAATTAACTTCA
TTACTACTATTATTAATATAAAACCTCCAGCCATCTCGCAATACCAAACCCCTCTATTCG
TATGAGCTGTACTTGTAACAGCAGTTTTACTCCTTCTATCACTACCAGTATTAGCTGCCG
GAATTACGATACTACTAACAGATCGAAACCTAAATACTACCTTTTTTGACCCC
>51101_R_Nigricauda
GCTCCCTATTAGGCGATGACCAAATTTATAATGTCATCGTTACTGCACATGCCTTCGTAA
TAATTTTCTTTATAGTAATGCCAATCATGATTGGTGGCTTCGGGAACTGATTAGTACCAC
TAATAATCGGGGCACCTGATATAGCATTCCCACGAATAAATAACATGAGTTTCTGACTAC
TTCCTCCATCATTCTTACTCCTACTAGCCTCATCAGGAGTCGAAGCTGGGGCCGGAACAG
GATGGACCGTATACCCCCCTCTCGCCGGAAATCTAGCCCATGCAGGGGCTTCTGTTGATT
TAACCATCTTCTCCCTACACTTAGCAGGTGTATCATCTATCTTGGGGGCAATTAATTTCA
TTACCACTATTATTAATATGAAACCTCCAGCTATCTCACAATACCAAACCCCTCTATTCG
TTTGAGCTGTGTTAGTTACAGCAGTTTTACTCCTTTTATCTCTCCCAGTACTAGCTGCCG
GAATCACTATATTACTAACAGACCGAAACCTAAATACTACCTTCTTTGACCCC
>51102_R_Nigricauda
GCTCCCTATTAGGCGATGACCAAATTTATAATGTCATCGTTACTGCACATGCCTTCGTAA
TAATTTTCTTTATAGTAATGCCAATCATGATTGGTGGCTTCGGGAACTGATTAGTACCAC
TAATAATCGGGGCACCTGATATAGCATTCCCACGAATAAATAACATGAGTTTCTGACTAC
TTCCTCCATCATTCTTACTCCTACTAGCCTCATCAGGAGTCGAAGCTGGGGCCGGAACAG
GATGGACCGTATACCCCCCTCTCGCCGGAAATCTAGCCCATGCAGGGGCTTCTGTTGATT
TAACCATCTTCTCCCTACACTTAGCAGGTGTATCATCTATCTTGGGGGCAATTAATTTCA
TTACCACTATTATTAATATGAAACCTCCAGCTATCTCACAATACCAAACCCCTCTATTCG
TTTGAGCTGTGTTAGTTACAGCAGTTTTACTCCTTTTATCTCTCCCAGTACTAGCTGCCG
GAATCACTATATTACTAACAGACCGAAACCTAAATACTACCTTCTTTGACCCC
>51107_R_maacki
GCTCCCTATTAGGCGATGACCAAATTTATAATGTCATCGTTACTGCACATGCCTTCGTAA
TAATTTTCTTTATAGTGATGCCTATCATGATTGGTGGCTTCGGGAATTGACTAGTACCAC
TAATAATTGGGGCACCTGATATAGCATTCCCACGAATAAATAATATGAGCTTCTGACTAC
TTCCTCCGTCATTCTTACTACTTCTAGCCTCATCAGGGGTCGAAGCCGGGGCTGGAACAG
GGTGAACCGTATACCCCCCACTCGCCGGAAATCTAGCCCATGCAGGAGCTTCTGTTGACT
TAACCATCTTCTCCCTACACTTAGCAGGTGTATCCTCAATCTTAGGAGCAATTAATTTCA
TTACCACTATTATTAATATAAAACCTCCAGCTATCTCACAATACCAAACCCCTCTATTCG
TTTGAGCTGTTTTAGTTACAGCAGTATTACTCCTTTTATCTCTCCCAGTATTAGCTGCCG
GAATCACTATATTACTAACAGATCGAAACCTAAATACTACCTTCTTTGACCCC
>51108_R_maacki
GCTCCCTATTAGGCGATGACCAAATTTATAATGTCATCGTTACTGCACATGCCTTCGTAA
TAATTTTCTTTATAGTGATGCCTATCATGATTGGTGGCTTCGGGAATTGACTAGTACCAC
TAATAATTGGGGCACCTGATATAGCATTCCCACGAATAAATAATATGAGCTTCTGACTAC
TTCCTCCGTCATTCTTACTACTTCTAGCCTCATCAGGGGTCGAAGCCGGGGCTGGAACAG
GGTGAACCGTATACCCCCCACTCGCCGGAAATCTAGCCCATGCAGGAGCTTCTGTTGACT
TAACCATCTTCTCCCTACACTTAGCAGGTGTATCCTCAATCTTAGGAGCAATTAATTTCA
TTACCACTATTATTAATATAAAACCTCCAGCTATCTCACAATACCAAACCCCTCTATTCG
TTTGAGCTGTTTTAGTTACAGCAGTATTACTCCTTTTATCTCTCCCAGTATTAGCTGCCG
GAATCACTATATTACTAACAGATCGAAACCTAAATACTACCTTCTTTGACCCC
>51111_R_laNgei
GCTCCCTATTAGGCGATGACCAAATTTATAATGTCATCGTTACTGCACATGCCTTCGTAA
TAATTTTCTTTATAGTGATACCGATCATGATTGGTGGGTTCGGGAACTGATTAGTACCAC
TAATAATCGGGGCACCTGATATAGCATTCCCACGAATAAATAACATGAGTTTCTGACTAC
TTCCTCCATCATTTTTACTCCTGCTAGCTTCATCAGGAGTCGAAGCCGGGGCTGGAACAG
GATGAACTGTATATCCTCCCCTCGCCGGAAATCTAGCCCATGCAGGGGCTTCTGTTGATT
TAACCATCTTCTCCCTACACTTAGCAGGTGTATCCTCTATTTTAGGAGCAATTAATTTCA
TTACCACTATCATTAATATAAAACCTCCAGCTATCTCACAATACCAAACCCCTCTATTCG
TTTGAGCTGTATTAGTTACAGCAGTTTTACTCCTTTTATCTCTCCCAGTACTAGCTGCAG
GAATCACTATATTACTAACAGATCGAAATCTAAATACCACCTTCTTTGACCCC
>51112_R_laNgei
GCTCCCTATTAGGCGATGACCAAATTTATAATGTCATCGTTACTGCACATGCCTTCGTAA
TAATTTTCTTTATAGTGATACCGATCATGATTGGTGGGTTCGGGAACTGATTAGTACCAC
TAATAATCGGGGCACCTGATATAGCATTCCCACGAATAAATAACATGAGTTTCTGACTAC
TTCCTCCATCATTTTTACTCCTGCTAGCTTCATCAGGAGTCGAAGCCGGGGCTGGAACAG
GATGAACTGTATATCCTCCCCTCGCCGGAAATCTAGCCCATGCAGGGGCTTCTGTTGATT
TAACCATCTTCTCCCTACACTTAGCAGGTGTATCCTCTATTTTAGGAGCAATTAATTTCA
TTACCACTATCATTAATATAAAACCTCCAGCTATCTCACAATACCAAACCCCTCTATTCG
TTTGAGCTGTATTAGTTACAGCAGTTTTACTCCTTTTATCTCTCCCAGTACTAGCTGCAG
GAATCACTATATTACTAACAGATCGAAATCTAAATACCACCTTCTTTGACCCC
>51113_R_laNgei
GCTCCCTATTAGGCGATGACCAAATTTATAATGTCATCGTTACTGCACATGCCTTCGTAA
TAATTTTCTTTATAGTGATACCGATCATGATTGGTGGGTTCGGGAACTGATTAGTACCAC
TAATAATCGGGGCACCTGATATAGCATTCCCACGAATAAATAACATGAGTTTCTGACTAC
TTCCTCCATCATTTTTACTCCTGCTAGCTTCATCAGGAGTCGAAGCCGGGGCTGGAACAG
GATGAACTGTATATCCTCCCCTCGCCGGAAATCTAGCCCATGCAGGGGCTTCTGTTGATT
TAACCATCTTCTCCCTACACTTAGCAGGTGTATCCTCTATTTTAGGAGCAATTAATTTCA
TTACCACTATCATTAATATAAAACCTCCAGCTATCTCACAATACCAAACCCCTCTATTCG
TTTGAGCTGTATTAGTTACAGCAGTTTTACTCCTTTTATCTCTCCCAGTACTAGCTGCAG
GAATCACTATATTACTAACAGATCGAAATCTAAATACCACCTTCTTTGACCCC
>51114_R_laNgei
GCTCCCTATTAGGCGATGACCAAATTTATAATGTCATCGTTACTGCACATGCCTTCGTAA
TAATTTTCTTTATAGTGATACCGATCATGATTGGTGGGTTCGGGAACTGATTAGTACCAC
TAATAATCGGGGCACCTGATATAGCATTCCCACGAATAAATAACATGAGTTTCTGACTAC
TTCCTCCATCATTTTTACTCCTGCTAGCTTCATCAGGAGTCGAAGCCGGGGCTGGAACAG
GATGAACTGTATATCCTCCCCTCGCCGGAAATCTAGCCCATGCAGGGGCTTCTGTTGATT
TAACCATCTTCTCCCTACACTTAGCAGGTGTATCCTCTATTTTAGGAGCAATTAATTTCA
TTACCACTATCATTAATATAAAACCTCCAGCTATCTCACAATACCAAACCCCTCTATTCG
TTTGAGCTGTATTAGTTACAGCAGTTTTACTCCTTTTATCTCTCCCAGTACTAGCTGCAG
GAATCACTATATTACTAACAGATCGAAATCTAAATACCACCTTCTTTGACCCC
>51115_R_laNgei
GCTCCCTATTAGGCGATGACCAAATTTATAATGTCATCGTTACTGCACATGCCTTCGTAA
TAATTTTCTTTATAGTGATACCGATCATGATTGGTGGGTTCGGGAACTGATTAGTACCAC
TAATAATCGGGGCACCTGATATAGCATTCCCACGAATAAATAACATGAGTTTCTGACTAC
TTCCTCCATCATTTTTACTCCTGCTAGCTTCATCAGGAGTCGAAGCCGGGGCTGGAACAG
GATGAACTGTATATCCTCCCCTCGCCGGAAATCTAGCCCATGCAGGGGCTTCTGTTGATT
TAACCATCTTCTCCCTACACTTAGCAGGTGTATCCTCTATTTTAGGAGCAATTAATTTCA
TTACCACTATCATTAATATAAAACCTCCAGCTATCTCACAATACCAAACCCCTCTATTCG
TTTGAGCTGTATTAGTTACAGCAGTTTTACTCCTTTTATCTCTCCCAGTACTAGCTGCAG
GAATCACTATATTACTAACAGATCGAAATCTAAATACCACCTTCTTTGACCCC
>51116
GTTCCCTATTAGGCGATGACCAAATTTATAATGTCATCGTTACTGCACATGCCTTCGTAA
TAATTTTCTTTATAGTGATGCCTATCATGATTGGTGGCTTCGGGAATTGACTAGTACCAC
TAATAATTGGAGCACCTGATATAGCATTCCCACGAATAAATAATATGAGCTTCTGACTAC
TTCCTCCGTCATTCTTACTCCTTCTAGCCTCATCAGGAGTCGAAGCCGGGGCTGGAACAG
GGTGAACCGTATACCCCCCACTCGCCGGAAATCTAGCCCATGCAGGAGCTTCTGTTGACT
TAACCATCTTCTCCCTACACTTAGCAGGTGTATCCTCAATCTTAGGGGCAATTAATTTCA
TTACCACTATTATTAATATAAAACCTCCAGCTATCTCACAATACCAAACCCCTCTATTCG
TTTGAGCTGTTTTAGTTACAGCAGTATTACTCCTTTTGTCTCTCCCAGTATTAGCTGCCG
GAATCACTATATTACTAACAGATCGAAACCTAAATACTACCTTCTTTGACCCC
>51121
GTTCCCTATTAGGCGATGACCAAATTTATAATGTCATCGTTACTGCACATGCCTTCGTAA
TAATTTTCTTTATAGTGATGCCTATCATGATTGGTGGCTTCGGGAATTGACTAGTACCAC
TAATAATTGGGGCACCTGATATAGCATTCCCACGAATAAATAATATGAGCTTCTGACTAC
TTCCTCCGTCATTCTTACTCCTTCTAGCCTCATCAGGAGTCGAAGCCGGGGCTGGAACAG
GGTGAACCGTATACCCCCCACTCGCCGGAAATCTAGCCCATGCAGGAGCTTCTGTTGACT
TAACCATCTTCTCCCTACACTTAGCAGGTGTATCCTCAATCTTAGGAGCAATTAATTTCA
TTACCACTATTATTAACATAAAACCTCCAGCTATCTCACAATACCAAACCCCTCTATTCG
TTTGAGCTGTTTTAGTTACAGCAGTATTACTCCTTTTATCTCTCCCAGTATTAGCTGCCG
GAATCACTATATTACTAACAGATCGAAACCTAAATACTACCTTCTTTGACCCC
>51123
GCTCCCTATTAGGCGATGACCAAATTTATAATGTCATCGTTACTGCACATGCCTTCGTAA
TAATTTTCTTTATAGTGATGCCTATCATGATTGGTGGCTTCGGGAATTGACTAGTACCAC
TAATAATTGGGGCACCTGATATAGCATTCCCACGAATAAATAATATGAGCTTCTGACTAC
TTCCTCCGTCATTCTTACTCCTTCTAGCCTCATCAGGAGTCGAAGCCGGGGCTGGAACAG
GGTGAACCGTATACCCCCCACTCGCCGGAAATCTAGCCCATGCAGGAGCTTCTGTTGACT
TAACCATCTTCTCCCTACACTTAGCAGGTGTATCCTCAATCTTAGGAGCAATTAATTTCA
TTACCACTATTATTAATATAAAACCCCCAGCTACCTCACAATACCAAACCCCTCTATTCG
TTTGAGCTGTTTTAGTTACAGCAGTATTACTCCTTTTATCTCTCCCAGTATTAGCTGCCG
GAATCACTATATTACTAACAGATCGAAACCTAAATACTACCTTCTTTGACCCC
>51129
GCTCCCTATTAGGCGATGACCAAATTTATAATGTCATCGTTACTGCACATGCCTTCGTAA
TAATTTTCTTTATAGTGATGCCTATCATGATTGGTGGCTTCGGGAATTGACTAGTACCAC
TAATAATTGGGGCACCTGATATAGCATTCCCACGAATAAATAATATGAGCTTCTGACTAC
TTCCTCCGTCATTCTTACTCCTTCTAGCCTCATCAGGAGTCGAAGCCGGGGCTGGAACAG
GGTGAACCGTATACCCCCCACTCGCCGGAAATCTAGCCCATGCAGGAGCTTCTGTTGACT
TAACCATCTTCTCCCTACACTTAGCAGGTGTATCCTCAATCTTAGGAGCAATTAATTTCA
TTACCACTATTATTAATATAAAACCCCCAGCTACCTCACAATACCAAACCCCTCTATTCG
TTTGAGCTGTTTTAGTTACAGCAGTATTACTCCTTTTATCTCTCCCAGTATTAGCTGCCG
GAATCACTATATTACTAACAGATCGAAACCTAAATACTACCTTCTTTGACCCC
>51131_R_aNhaNguapitaN
GCTCCCTATTAGGCGATGACCAAATTTATAATGTCATCGTTACTGCACATGCCTTCGTAA
TAATTTTCTTTATAGTGATACCTATTATGATTGGTGGCTTCGGGAATTGACTAGTACCAC
TAATAATTGGGGCACCTGATATAGCATTCCCACGAATAAATAATATGAGCTTCTGACTAC
TCCCTCCGTCATTCTTACTCCTTCTAGCCTCATCAGGAGTCGAAGCCGGGGCTGGAACAG
GATGAACCGTATACCCCCCACTCGCCGGAAATCTAGCCCATGCAGGAGCTTCTGTTGACT
TAACCATCTTCTCCCTACACTTAGCAGGTGTATCCTCAATCTTAGGAGCAATTAATTTCA
TTACCACTATTATTAATATAAAACCTCCAGCTATCTCACAATACCAAACCCCTCTATTCG
TTTGAGCTGTTTTAGTTACAGCAGTATTACTCCTTTTATCTCTCCCAGTATTAGCTGCCG
GAATCACTATATTACTAACAGATCGAAACCTAAATACTACCTTCTTTGACCCC
>51132_R_capitoNia
GCTCCCTATTAGGCGATGACCAAATTTATAATGTCATCGTTACTGCACATGCCTTCGTAA
TAATTTTCTTTATAGTGATGCCTATCATGATCGGGGGCTTCGGGAACTGACTAGTACCAC
TAATAATTGGGGCCCCTGATATAGCATTCCCACGAATAAATAATATAAGCTTCTGACTAC
TTCCTCCGTCATTCTTACTCCTTCTAGCCTCATCAGGAGTCGAAGCCGGGGCTGGAACAG
GATGAACCGTATATCCCCCACTCGCCGGAAATCTAGCCCATGCAGGAGCTTCTGTTGACT
TAACCATCTTCTCCCTACACTTAGCAGGTGTATCCTCTATCTTAGGAGCAATTAATTTCA
TTACCACTATCATTAATATAAAACCTCCAGCTATCTCACAATACCAAACCCCTCTATTCG
TTTGAGCTGTCCTAATTACAGCAGTATTACTCCTTTTATCTCTCCCAGTATTAGCTGCCG
GAATCACTATATTACTAACAGATCGAAACCTAAATACTACTTTCTTTGACCCC
>51136_R_capitoNia
GCTCCCTATTAGGCGATGACCAAATTTATAATGTCATCGTTACTGCACATGCCTTCGTAA
TAATTTTCTTTATAGTGATGCCTATCATGATCGGGGGCTTCGGGAACTGACTAGTACCAC
TAATAATTGGGGCCCCTGATATAGCATTCCCACGAATAAATAATATAAGCTTCTGACTAC
TTCCTCCGTCATTCTTACTCCTTCTAGCCTCATCAGGAGTCGAAGCCGGGGCTGGAACAG
GATGAACCGTATATCCCCCACTCGCCGGAAATCTAGCCCATGCAGGAGCTTCTGTTGACT
TAACCATCTTCTCCCTACACTTAGCAGGTGTATCCTCTATCTTAGGAGCAATTAATTTCA
TTACCACTATCATTAATATAAAACCTCCAGCTATCTCACAATACCAAACCCCTCTATTCG
TTTGAGCTGTCCTAATTACAGCAGTATTACTCCTTTTATCTCTCCCAGTATTAGCTGCCG
GAATCACTATATTACTAACAGATCGAAACCTAAATACTACTTTCTTTGACCCC
>51141_R_aff_microlepdogaster
------TATTAGGCGATGACCAAATTTATAATGTCATCGTTACTGCACATGCCTTCGTAA
TAATTTTCTTTATAGTGATGCCTATCATGATTGGTGGCTTCGGGAATTGACTAGTACCAC
TAATAATTGGGGCACCTGATATAGCATTCCCACGAATAAATAATATGAGCTTCTGACTAC
TTCCTCCGTCATTCTTACTCCTTCTAGCCTCATCAGGAGTCGAAGCCGGGGCCGGAACAG
GGTGAACCGTATACCCCCCACTCGCCGGAAATCTAGCCCATGCAGGAGCTTCTGTTGACT
TAACCATCTTCTCCCTACACTTAGCAGGTGTATCCTCAATCTTAGGAGCAATTAATTTCA
TTACCACTATTATTAATATAAAACCTCCAGCTATCTCACAATACCAAACCCCTCTATTCG
TTTGAGCTGTTTTAGTTACAGCAGTATTACTCCTTTTATCTCTCCCAGTATTAGCTGCCG
GAATCACTATATTACTAACAGATCGAAACCTAAATACTACCTTCTTTGACCCC
>51142_R_aff_cadeae
GCTCCCTATTAGGAGATGACCAAATTTATAATGTCATCGTTACTGCACATGCCTTCGTAA
TAATTTTCTTTATAGTGATACCTATTATGATTGGTGGCTTCGGAAACTGACTAGTGCCAC
TAATAATTGGGGCACCTGATATAGCATTCCCACGAATAAATAATATAAGCTTCTGACTAC
TTCCTCCGTCATTCTTACTCCTTCTAGCCTCATCAGGAGTCGAAGCCGGGGCTGGAACAG
GGTGAACCGTATACCCCCCACTCGCCGGAAATCTAGCCCATGCAGGAGCATCTGTTGACT
TAACCATTTTTTCCCTACACTTAGCAGGTGTATCCTCTATCTTAGGAGCAATTAATTTCA
TTACCACTATCATTAATATAAAACCCCCAGCTATCTCACAATACCAAACCCCCCTATTCG
TTTGAGCTGTTTTAGTTACAGCAGTATTACTCCTTTTATCTCTCCCAGTATTAGCTGCCG
GAATCACTATATTACTAACAGATCGAAACCTAAATACTACCTTCTTTGACCCC
>51152_R_aff_cadeae
GCTCCCTATTAGGAGATGACCAAATTTATAATGTCATCGTTACTGCACATGCCTTCGTAA
TAATTTTCTTTATAGTGATACCTATTATGATTGGTGGCTTCGGAAACTGACTAGTGCCAC
TAATAATTGGGGCACCTGATATAGCATTCCCACGAATAAATAATATAAGCTTCTGACTAC
TTCCTCCGTCATTCTTACTCCTTCTAGCCTCATCAGGAGTCGAAGCCGGGGCTGGAACAG
GGTGAACCGTATACCCCCCACTCGCCGGAAATCTAGCCCATGCAGGAGCATCTGTTGACT
TAACCATTTTTTCCCTACACTTAGCAGGTGTATCCTCTATCTTAGGAGCAATTAATTTCA
TTACCACTATCATTAATATAAAACCCCCAGCTATCTCACAATACCAAACCCCCCTATTCG
TTTGAGCTGTTTTAGTTACAGCAGTATTACTCCTTTTATCTCTCCCAGTATTAGCTGCCG
GAATCACTATATTACTAACAGATCGAAACCTAAATACTACCTTCTTTGACCCC
>51153
GTTCCCTATTAGGCGATGACCAAATTTATAATGTCATCGTTACTGCACATGCCTTCGTAA
TAATTTTCTTTATAGTGATGCCTATCATGATTGGTGGCTTCGGGAATTGACTAGTACCAC
TAATAATTGGGGCACCTGATATAGCATTCCCACGAATAAATAATATGAGCTTCTGACTAC
TTCCTCCGTCATTCTTACTCCTTCTAGCCTCATCAGGAGTCGAAGCCGGGGCCGGAACAG
GGTGAACCGTATACCCCCCACTCGCCGGAAATCTAGCCCATGCAGGAGCTTCTGTTGACT
TAACCATCTTCTCCCTACACTTAGCAGGTGTATCCTCAATCTTAGGAGCAATTAATTTCA
TTACCACTATTATTAATATAAAACCTCCAGCTATCTCACAATACCAAACCCCTCTATTCG
TTTGAGCTGTTTTAGTTACAGCAGTATTACTCCTTTTATCTCTCCCAGTATTAGCTGCCG
GAATCACTATATTACTAACAGATCGAAACCTAAATACTACCTTCTTTGACCCC
>51158
GCTCCCTATTAGGCGATGACCAAATTTATAATGTCATCGTTACTGCACATGCCTTCGTAA
TAATTTTCTTTATGGTGATGCCTATCATGATTGGTGGCTTCGGGAATTGACTAGTACCAC
TAATAATTGGGGCACCTGATATAGCATTCCCACGAATAAATAATATGAGCTTCTGACTAC
TTCCTCCGTCATTCTTACTCCTTCTAGCCTCCTCAGGAGTCGAAGCCGGAGCTGGGACAG
GGTGAACCGTATACCCCCCACTCGCCGGAAATCTAGCCCATGCAGGAGCTTCTGTTGACT
TAACCATCTTCTCCCTACACTTAGCAGGTGTATCCTCTATCCTAGGGGCAATTAATTTCA
TTACCACTATTATTAATATAAAACCTCCAGCTATCTCACAATACCAAACCCCTCTATTCG
TTTGAGCTGTTTTAGTTACAGCAGTATTACTCCTTTTATCTCTCCCAGTATTAGCTGCCG
GAATCACTATGTTACTAACAGATCGAAACCTAAATACCACCTTCTTTGACCCC
>51163_R_aNhaNguapitaN
GCTCCCTATTAGGCGATGACCAAATTTATAATGTCATCGTTACTGCACATGCCTTCGTAA
TAATTTTCTTTATAGTGATACCTATTATGATTGGTGGCTTCGGGAATTGACTAGTTCCAC
TAATAATTGGGGCACCTGATATAGCATTCCCACGAATAAATAATATGAGCTTCTGACTAC
TCCCTCCGTCATTCTTACTCCTTCTAGCCTCATCAGGAGTCGAAGCCGGGGCTGGAACAG
GATGAACCGTATACCCCCCACTCGCCGGAAATCTAGCCCATGCAGGAGCTTCTGTTGACT
TAACCATCTTCTCCCTACACTTAGCAGGTGTATCCTCAATCTTAGGAGCAATTAATTTCA
TTACCACTATTATTAATATAAAACCTCCAGCTATCTCACAATACCAAACCCCTCTATTCG
TTTGAGCTGTTTTAGTTACAGCAGTRTTACTCCTTTTATCTCTCCCAGTATTAGCTGCCG
GAATCACTATATTACTAACAGATCGAAACCTAAATACTACCTTCTTTGACCCC
>51169
GCTCCCTATTAGGCGATGACCAAATTTATAATGTCATCGTTACTGCACATGCCTTCGTAA
TAATTTTCTTTATGGTGATGCCTATCATGATTGGTGGCTTCGGGAATTGACTAGTACCAC
TAATAATTGGGGCACCTGATATAGCATTCCCACGAATAAATAATATGAGCTTCTGACTAC
TTCCTCCGTCATTCTTACTCCTTCTAGCCTCCTCAGGAGTCGAAGCCGGAGCTGGGACAG
GGTGAACCGTATACCCCCCACTCGCCGGAAATCTAGCCCATGCAGGAGCTTCTGTTGACT
TAACCATCTTCTCCCTACACTTAGCAGGTGTATCCTCTATCCTAGGGGCAATTAATTTCA
TTACCACTATTATTAATATAAAACCTCCAGCTATCTCACAATACCAAACCCCTCTATTCG
TTTGAGCTGTTTTAGTTACAGCAGTATTACTCCTTTTATCTCTCCCAGTATTAGCTGCCG
GAATCACTATGTTACTAACAGATCGAAACCTAAATACCACCTTCTTTGACCCC
>51170_R_stelata
GCTCCCTATTAGGCGATGACCAAATTTATAATGTCATCGTTACTGCACATGCCTTCGTAA
TAATTTTCTTTATAGTGATACCTATCATGATTGGTGGRTTCGGAAACTGACTAGTGCCAC
TAATAATTGGGGCACCTGATATAGCATTCCCACGAATAAATAATATAAGCTTCTGACTAC
TTCCTCCGTCATTCTTACTCCTTCTAGCCTCATCAGGAGTCGAAGCCGGGGCTGGAACAG
GGTGAACCGTATACCCCCCACTCGCCGGAAATCTAGCCCATGCAGGAGCATCTGTTGACT
TAACCATCTTTTCCCTACACTTAGCAGGTGTATCCTCTATCTTAGGGGCAATTAATTTCA
TTACCACTATCATTAATATAAAACCCCCAGCTATCTCACAATACCAAACCCCTCTATTCG
TTTGAGCTGTTTTAGTTACAGCAGTATTACTCCTTTTATCTCTCCCAGTATTAGCTGCCG
GAATCACTATATTACTAACAGATCGAAACCTAAATACYACCTTCTTTGACCCC
>51172_R_Stelata
GCTCCCTATTAGGCGATGACCAAATTTATAATGTCATCGTTACTGCACATGCCTTCGTAA
TAATTTTCTTTATAGTGATACCTATCATGATTGGTGGRTTCGGAAACTGACTAGTGCCAC
TAATAATTGGGGCACCTGATATAGCATTCCCACGAATAAATAATATAAGCTTCTGACTAC
TTCCTCCGTCATTCTTACTCCTTCTAGCCTCATCAGGAGTCGAAGCCGGGGCTGGAACAG
GGTGAACCGTATACCCCCCACTCGCCGGAAATCTAGCCCATGCAGGAGCATCTGTTGACT
TAACCATCTTTTCCCTACACTTAGCAGGTGTATCCTCTATCTTAGGGGCAATTAATTTCA
TTACCACTATCATTAATATAAAACCCCCAGCTATCTCACAATACCAAACCCCTCTATTCG
TTTGAGCTGTTTTAGTTACAGCAGTATTACTCCTTTTATCTCTCCCAGTATTAGCTGCCG
GAATCACTATATTACTAACAGATCGAAACCTAAATACYACCTTCTTTGACCCC
>52978_R_morrowi
GCTCCCTATTAGGCGATGACCAGATTTATAATGTCATCGTTACTGCACATGCCTTCGTAA
TAATTTTCTTTATAGTAATGCCTATTATAATCGGAGGCTTCGGAAACTGATTAGTGCCTC
TAATAATTGGAGCGCCTGATATAGCATTCCCACGAATAAATAACATGAGCTTCTGATTAC
TCCCTCCATCGTTCCTACTCCTACTAGCCTCATCGGGAGTTGAAGCCGGAGCCGGAACAG
GATGAACTGTATACCCTCCCCTTGCCGGAAATCTAGCCCATGCAGGGGCTTCTGTTGATT
TAACCATCTTCTCCCTACATTTAGCAGGTGTCTCCTCTATTTTAGGAGCAATTAATTTTA
TCACCACAATTATTAATATAAAACCTCCAGCTATCTCGCAATACCAAACCCCTCTATTCG
TTTGAGCTGTACTAGTTACAGCAGTTTTACTCCTTCTGTCTCTCCCAGTCTTAGCTGCCG
GAATTACTATGCTACTAACAGATCGAAACCTAAATACCACCTTCTTTGACCCC
>52979_R_morrowi
GCTCCCTATTAGGCGATGACCAGATTTATAATGTCATCGTTACTGCACATGCCTTCGTAA
TAATTTTCTTTATAGTAATGCCTATTATAATCGGAGGCTTCGGAAACTGATTAGTGCCTC
TAATAATTGGAGCGCCTGATATAGCATTCCCACGAATAAATAACATGAGCTTCTGATTAC
TCCCTCCATCGTTCCTACTCCTACTAGCCTCATCGGGAGTTGAAGCCGGAGCCGGAACAG
GATGAACTGTATACCCTCCCCTTGCCGGAAATCTAGCCCATGCAGGGGCTTCTGTTGATT
TAACCATCTTCTCCCTACATTTAGCAGGTGTCTCCTCTATTTTAGGAGCAATTAATTTTA
TCACCACAATTATTAATATAAAACCTCCAGCTATCTCGCAATACCAAACCCCTCTATTCG
TTTGAGCTGTACTAGTTACAGCAGTTTTACTCCTTCTGTCTCTCCCAGTCTTAGCTGCCG
GAATTACTATGCTACTAACAGATCGAAACCTAAATACCACCTTCTTTGACCCC
>52987_R_aurata
GCTCCCTGTTAGGTGATGATCAAATTTATAATGTCATCGTTACTGCACATGCCTTCGTAA
TAATTTTCTTTATAGTAATACCAATTATGATTGGTGGATTTGGGAACTGACTGGTACCCC
TAATAATTGGAGCACCTGACATAGCATTCCCGCGAATAAATAATATAAGCTTCTGATTAC
TTCCCCCTTCATTCCTACTCCTACTAGCCTCATCGGGGGTTGAGGCTGGAGCCGGAACAG
GGTGAACTGTATATCCGCCTCTTGCCGGCAATCTAGCCCATGCAGGAGCTTCTGTTGATT
TAACCATCTTCTCCCTACATTTAGCAGGTGTATCCTCTATCCTGGGGGCTATTAATTTCA
TTACCACAATTATTAACATAAAACCTCCAGCTATTTCACAATACCAAACTCCCCTATTCG
TTTGAGCCGTACTAGTTACAGCAGTTCTACTCCTTTTATCGCTCCCAGTCTTGGCTGCCG
GAATTACTATACTGCTAACAGATCGAAACCTAAATACCACCTTCTTTGACCCA
>52988_R_aurata
GCTCCCTGTTAGGTGATGATCAAATTTATAATGTCATCGTTACTGCACATGCCTTCGTAA
TAATTTTCTTTATAGTAATACCAATTATGATTGGTGGATTTGGGAACTGACTGGTACCCC
TAATAATTGGAGCACCTGACATAGCATTCCCGCGAATAAATAATATAAGCTTCTGATTAC
TTCCCCCTTCATTCCTACTCCTACTAGCCTCATCGGGGGTTGAGGCTGGAGCCGGAACAG
GGTGAACTGTATATCCGCCTCTTGCCGGCAATCTAGCCCATGCAGGAGCTTCTGTTGATT
TAACCATCTTCTCCCTACATTTAGCAGGTGTATCCTCTATCCTGGGGGCTATTAATTTCA
TTACCACAATTATTAACATAAAACCTCCAGCTATTTCACAATACCAAACTCCCCTATTCG
TTTGAGCCGTACTAGTTACAGCAGTTCTACTCCTTTTATCGCTCCCAGTCTTGGCTGCCG
GAATTACTATACTGCTAACAGATCGAAACCTAAATACCACCTTCTTTGACCCA
>55705_R_parva
GCTCCCTATTAGGCGATGACCAAATTTATAATGTCATCGTTACTGCACATGCCTTCGTAA
TAATTTTCTTTATAGTAATACCCATCATGATCGGTGGCTTCGGGAACTGATTAGTACCAC
TAATAATCGGGGCCCCGGATATAGCCTTCCCACGAATAAATAATATGAGTTTCTGACTAC
TCCCTCCATCATTTTTACTCCTGCTAGCCTCATCAGGGGTCGAAGCTGGGGCTGGAACAG
GATGAACCGTGTACCCCCCTCTCGCCGGAAACCTAGCCCATGCAGGGGCTTCTGTTGATT
TAACCATCTTCTCCCTACACTTAGCAGGTGTCTCCTCTATCCTAGGAGCAATTAATTTTA
TTACCACAATTATTAATATAAAACCTCCAGCTATCTCACAATACCAGACCCCTCTCTTCG
TCTGAGCAGTTCTAGTTACAGCAGTTTTACTCCTTCTATCTCTCCCAGTATTAGCTGCCG
GAATCACTATGCTATTAACAGATCGAAACCTAAATACTACCTTCTTTGACCCC
>55708_R_parva
GCTCCCTATTAGGCGATGACCAAATTTATAATGTCATCGTTACTGCACATGCCTTCGTAA
TAATTTTCTTTATAGTAATACCCATCATGATCGGTGGCTTCGGGAACTGATTAGTACCAC
TAATAATTGGGGCCCCGGATATAGCCTTCCCACGAATAAATAATATGAGTTTCTGACTAC
TCCCTCCATCATTTTTACTCCTGCTAGCCTCATCAGGGGTCGAAGCTGGGGCTGGAACAG
GATGAACCGTATACCCCCCTCTCGCCGGAAACCTAGCCCATGCAGGGGCTTCTGTTGATT
TAACCATCTTCTCCTTACACTTAGCAGGTGTCTCCTCTATCCTAGGAGCAATTAATTTTA
TTACCACAATTATTAATATAAAACCTCCAGCTATCTCACAATACCAGACCCCTCTCTTCG
TCTGAGCAGTTCTAGTTACAGCAGTTTTACTCCTCCTATCTCTCCCAGTATTAGCTGCCG
GAATCACTATGCTATTAACAGATCGAAACCTAAATACTACCTTCTTTGACCCC
>57003_R_laNceolata
GCTCCCTACTAGGCGATGACCAAATTTATAATGTTATCGTTACTGCACATGCCTTCGTAA
TAATCTTCTTCATAGTAATACCCATTATGATTGGTGGCTTCGGGAACTGGCTGGTACCCC
TAATAATTGGTGCACCTGATATAGCATTTCCACGAATAAACAACATAAGTTTCTGACTAC
TCCCCCCATCATTCCTACTTTTACTAGCCTCATCAGGAGTTGAAGCCGGGGCTGGAACGG
GGTGAACCGTATACCCGCCTCTTGCCGGAAACCTAGCCCATGCAGGGGCTTCTGTTGATA
TAACCATCTTCTCACTACACCTGGCAGGTGTTTCCTCTATTTTAGGGGCAATCAACTTCA
TTACTACAATTATTAATATAAAACCCCCAGCCATTTCACAATACCAAACTCCCTTATTCG
TCTGGGCTGTCCTAGTTACAGCAGTCCTACTCCTCTTATCCCTCCCAGTCCTAGCTGCTG
GAATTACCATACTACTAACAGATCGAAACCTTAATACCACCTTCTTTGACCCC
>57379__RiNeloricaria_sp
GCTCCCTATTAGGCGATGACCAAATTTATAATGTCATCGTTACTGCACATGCCTTCGTAA
TAATCTTCTTCATAGTGATACCCATTATGATTGGTGGGTTTGGAAACTGATTGGTACCAT
TAATAATTGGAGCCCCGGATATAGCATTCCCACGAATAAATAATATAAGTTTTTGACTAC
TTCCACCATCATTCCTGCTCCTACTGGCCTCATCAGGGGTTGAGGCTGGGGCTGGTACGG
GATGAACTGTATATCCACCCCTTGCCGGAAATCTAGCTCATGCAGGAGCTTCTGTTGATT
TAACCATCTTCTCCCTGCATTTAGCAGGTGTATCCTCCATCCTAGGAGCAATTAATTTCA
TTACTACAATTATTAACATAAAACCACCAGCTATTTCGCAATACCAAACTCCATTATTCG
TTTGAGCCGTGCTAGTTACAGCAGTCCTACTCCTTTTATCACTCCCAGTATTGGCTGCCG
GAATTACCATACTACTGACAGATCGAAATCTAAATACCACCTTTTTTGACCCC
>59109_RiNeloricaria_sp
GCTCCCTATTAGGCGATGACCAAATTTATAATGTCATCGTTACTGCACATGCCTTCGTAA
TAATCTTCTTCATAGTGATACCCATTATGATTGGTGGGTTTGGAAACTGATTGGTACCAT
TAATAATTGGAGCCCCGGATATAGCATTCCCACGAATAAATAATATAAGTTTTTGACTAC
TTCCACCATCATTCCTGCTCCTACTGGCCTCATCAGGGGTTGAGGCTGGGGCTGGTACGG
GATGAACTGTATATCCACCCCTTGCCGGAAATCTAGCTCATGCAGGAGCTTCTGTTGATT
TAACCATCTTCTCCCTGCATTTAGCAGGTGTATCCTCCATCCTAGGAGCAATTAATTTCA
TTACTACAATTATTAACATAAAACCACCAGCTATTTCGCAATACCAAACTCCATTATTCG
TTTGAGCCGTGCTAGTTACAGCAGTCCTACTCCTTTTATCACTCCCAGTATTGGCTGCCG
GAATTACCATACTACTGACAGATCGAAATCTAAATACCACCTTTTTTGACCCC
>59928_R_cf_latirstris
GCTCCCTATTGGGCAATGACCAAGTTTATAATGTCATCGTCACTGCACATGCCTTCGTAA
TGATTTTCTTTATAGTAATACCCATTATGATCGGTGGCTTCGGAAACTGGTTAGTACCCC
TAATAATTGGGGCACCTGATATAGCATTCCCACGAATAAATAACATGAGTTTCTGACTAC
TTCCTCCGTCACTCTTACTCCTGCTAGCCTCATCAGGAGTTGAAGCTGGAGCCGGAACAG
GATGAACCGTATACCCCCCCCTCGCCGGAAACCTAGCCCATGCAGGGGCTTCTGTTGATT
TAACCATCTTCTCCCTACACTTAGCAGGTATCTCCTCTATCTTAGGGGCAATTAACTTTA
TTACAACAATTATTAATATAAAACCTCCAGCTATCTCACAATACCAAACCCCCCTGTTCG
TTTGAGCTGTACTAGTTACAGCAGTTTTACTACTTTTATCTCTCCCAGTATTAGCTGCCG
GAATTACTATGCTATTAACAGATCGAAACCTAAATACCACCTTCTTTGACCCC
>59929_R_cf_latirstris
GCTCCCTATTGGGCAATGACCAAGTTTATAATGTCATCGTCACTGCACATGCCTTCGTAA
TGATTTTCTTTATAGTAATACCCATTATGATCGGTGGCTTCGGAAACTGGTTAGTACCCC
TAATAATTGGGGCACCTGATATAGCATTCCCACGAATAAATAACATGAGTTTCTGACTAC
TTCCTCCGTCACTCTTACTCCTGCTAGCCTCATCAGGAGTTGAAGCTGGAGCCGGAACAG
GATGAACCGTATACCCCCCCCTCGCCGGAAACCTAGCCCATGCAGGGGCTTCTGTTGATT
TAACCATCTTCTCCCTACACTTAGCAGGTATCTCCTCTATCTTAGGGGCAATTAACTTTA
TTACAACAATTATTAATATAAAACCTCCAGCTATCTCACAATACCAAACCCCCCTGTTCG
TTTGAGCTGTACTAGTTACAGCAGTTTTACTACTTTTATCTCTCCCAGTATTAGCTGCCG
GAATTACTATGCTATTAACAGATCGAAACCTAAATACCACCTTCTTTGACCCC
>59930_R_cf_latirstris
GCTCCCTATTGGGCAATGACCAAGTTTATAATGTCATCGTCACTGCACATGCCTTCGTAA
TGATTTTCTTTATAGTAATACCCATTATGATCGGTGGCTTCGGAAACTGGTTAGTACCCC
TAATAATTGGGGCACCTGATATAGCATTCCCACGAATAAATAACATGAGTTTCTGACTAC
TTCCTCCGTCACTCTTACTCCTGCTAGCCTCATCAGGAGTTGAAGCTGGAGCCGGAACAG
GATGAACCGTATACCCCCCCCTCGCCGGAAACCTAGCCCATGCAGGGGCTTCTGTTGATT
TAACCATCTTCTCCCTACACTTAGCAGGTATCTCCTCTATCTTAGGGGCAATTAACTTTA
TTACAACAATTATTAATATAAAACCTCCAGCTATCTCACAATACCAAACCCCCCTGTTCG
TTTGAGCTGTACTAGTTACAGCAGTTTTACTACTTTTATCTCTCCCAGTATTAGCTGCCG
GAATTACTATGCTATTAACAGATCGAAACCTAAATACCACCTTCTTTGACCCC
>59931_R_cf_latirstris
GCTCCCTATTGGGCAATGACCAAGTTTATAATGTCATCGTCACTGCACATGCCTTCGTAA
TGATTTTCTTTATAGTAATACCCATTATGATCGGTGGCTTCGGAAACTGGTTAGTACCCC
TAATAATTGGGGCACCTGATATAGCATTCCCACGAATAAATAACATGAGTTTCTGACTAC
TTCCTCCGTCACTCTTACTCCTGCTAGCCTCATCAGGAGTTGAAGCTGGAGCCGGAACAG
GATGAACCGTATACCCCCCCCTCGCCGGAAACCTAGCCCATGCAGGGGCTTCTGTTGATT
TAACCATCTTCTCCCTACACTTAGCAGGTATCTCCTCTATCTTAGGGGCAATTAACTTTA
TTACAACAATTATTAATATAAAACCTCCAGCTATCTCACAATACCAAACCCCCCTGTTCG
TTTGAGCTGTACTAGTTACAGCAGTTTTACTACTTTTATCTCTCCCAGTATTAGCTGCCG
GAATTACTATGCTATTAACAGATCGAAACCTAAATACCACCTTCTTTGACCCC
>59932_R_cf_latirstris
GCTCCCTATTGGGCAATGACCAAGTTTATAATGTCATCGTCACTGCACATGCCTTCGTAA
TGATTTTCTTTATAGTAATACCCATTATGATCGGTGGCTTCGGAAACTGGTTAGTACCCC
TAATAATTGGGGCACCTGATATAGCATTCCCACGAATAAATAACATGAGTTTCTGACTAC
TTCCTCCGTCACTCTTACTCCTGCTAGCCTCATCAGGAGTTGAAGCTGGAGCCGGAACAG
GATGAACCGTATACCCCCCCCTCGCCGGAAACCTAGCCCATGCAGGGGCTTCTGTTGATT
TAACCATCTTCTCCCTACACTTAGCAGGTATCTCCTCTATCTTAGGGGCAATTAACTTTA
TTACAACAATTATTAATATAAAACCTCCAGCTATCTCACAATACCAAACCCCCCTGTTCG
TTTGAGCTGTACTAGTTACAGCAGTTTTACTACTTTTATCTCTCCCAGTATTAGCTGCCG
GAATTACTATGCTATTAACAGATCGAAACCTAAATACCACCTTCTTTGACCCC
>59994_R_cf_latirstris
GCTCCCTATTGGGCAATGACCAAGTTTATAATGTCATCGTCACTGCACATGCCTTCGTAA
TGATTTTCTTTATAGTAATACCCATTATGATCGGTGGCTTCGGAAACTGGTTAGTACCCC
TAATAATTGGGGCACCTGATATAGCATTCCCACGAATAAATAACATGAGTTTCTGACTAC
TTCCTCCGTCACTCTTACTCCTGCTAGCCTCATCAGGAGTTGAAGCTGGAGCCGGAACAG
GATGAACCGTATACCCCCCCCTCGCCGGAAACCTAGCCCATGCAGGGGCTTCTGTTGATT
TAACCATCTTCTCCCTACACTTAGCAGGTATCTCCTCTATCTTAGGGGCAATTAACTTTA
TTACAACAATTATTAATATAAAACCTCCAGCTATCTCACAATACCAAACCCCCCTGTTCG
TTTGAGCTGTACTAGTTACAGCAGTTTTACTACTTTTATCTCTCCCAGTATTAGCTGCCG
GAATTACTATGCTATTAACAGATCGAAACCTAAATACCACCTTCTTTGACCCC
>59995_R_cf_latirstris
GCTCCCTATTGGGCAATGACCAAGTTTATAATGTCATCGTCACTGCACATGCCTTCGTAA
TGATTTTCTTTATAGTAATACCCATTATGATCGGTGGCTTCGGAAACTGGTTAGTACCCC
TAATAATTGGGGCACCTGATATAGCATTCCCACGAATAAATAACATGAGTTTCTGACTAC
TTCCTCCGTCACTCTTACTCCTGCTAGCCTCATCAGGAGTTGAAGCTGGAGCCGGAACAG
GATGAACCGTATACCCCCCCCTCGCCGGAAACCTAGCCCATGCAGGGGCTTCTGTTGATT
TAACCATCTTCTCCCTACACTTAGCAGGTATCTCCTCTATCTTAGGGGCAATTAACTTTA
TTACAACAATTATTAATATAAAACCTCCAGCTATCTCACAATACCAAACCCCCCTGTTCG
TTTGAGCTGTACTAGTTACAGCAGTTTTACTACTTTTATCTCTCCCAGTATTAGCTGCCG
GAATTACTATGCTATTAACAGATCGAAACCTAAATACCACCTTCTTTGACCCC
>59996_R_cf_latirstris
GCTCCCTATTGGGCAATGACCAAGTTTATAATGTCATCGTCACTGCACATGCCTTCGTAA
TGATTTTCTTTATAGTAATACCCATTATGATCGGTGGCTTCGGAAACTGGTTAGTACCCC
TAATAATTGGGGCACCTGATATAGCATTCCCACGAATAAATAACATGAGTTTCTGACTAC
TTCCTCCGTCACTCTTACTCCTGCTAGCCTCATCAGGAGTTGAAGCTGGAGCCGGAACAG
GATGAACCGTATACCCCCCCCTCGCCGGAAACCTAGCCCATGCAGGGGCTTCTGTTGATT
TAACCATCTTCTCCCTACACTTAGCAGGTATCTCCTCTATCTTAGGGGCAATTAACTTTA
TTACAACAATTATTAATATAAAACCTCCAGCTATCTCACAATACCAAACCCCCCTGTTCG
TTTGAGCTGTACTAGTTACAGCAGTTTTACTACTTTTATCTCTCCCAGTATTAGCTGCCG
GAATTACTATGCTATTAACAGATCGAAACCTAAATACCACCTTCTTTGACCCC
>59997_R_cf_latirstris
GCTCCCTATTGGGCAATGACCAAGTTTATAATGTCATCGTCACTGCACATGCCTTCGTAA
TGATTTTCTTTATAGTAATACCCATTATGATCGGTGGCTTCGGAAACTGGTTAGTACCCC
TAATAATTGGGGCACCTGATATAGCATTCCCACGAATAAATAACATGAGTTTCTGACTAC
TTCCTCCGTCACTCTTACTCCTGCTAGCCTCATCAGGAGTTGAAGCTGGAGCCGGAACAG
GATGAACCGTATACCCCCCCCTCGCCGGAAACCTAGCCCATGCAGGGGCTTCTGTTGATT
TAACCATCTTCTCCCTACACTTAGCAGGTATCTCCTCTATCTTAGGGGCAATTAACTTTA
TTACAACAATTATTAATATAAAACCTCCAGCTATCTCACAATACCAAACCCCCCTGTTCG
TTTGAGCTGTACTAGTTACAGCAGTTTTACTACTTTTATCTCTCCCAGTATTAGCTGCCG
GAATTACTATGCTATTAACAGATCGAAACCTAAATACCACCTTCTTTGACCCC
>59998_R_cf_latirstris
GCTCCCTATTGGGCAATGACCAAGTTTATAATGTCATCGTCACTGCACATGCCTTCGTAA
TGATTTTCTTTATAGTAATACCCATTATGATCGGTGGCTTCGGAAACTGGTTAGTACCCC
TAATAATTGGGGCACCTGATATAGCATTCCCACGAATAAATAACATGAGTTTCTGACTAC
TTCCTCCGTCACTCTTACTCCTGCTAGCCTCATCAGGAGTTGAAGCTGGAGCCGGAACAG
GATGAACCGTATACCCCCCCCTCGCCGGAAACCTAGCCCATGCAGGGGCTTCTGTTGATT
TAACCATCTTCTCCCTACACTTAGCAGGTATCTCCTCTATCTTAGGGGCAATTAACTTTA
TTACAACAATTATTAATATAAAACCTCCAGCTATCTCACAATACCAAACCCCCCTGTTCG
TTTGAGCTGTACTAGTTACAGCAGTTTTACTACTTTTATCTCTCCCAGTATTAGCTGCCG
GAATTACTATGCTATTAACAGATCGAAACCTAAATACCACCTTCTTTGACCCC
>60668_R_aequalicuspis
GCTCCCTATTAGGCGATGACCAAATTTATAATGTCATCGTTACTGCACATGCCTTCGTAA
TAATTTTCTTTATGGTGATGCCTATCATAATTGGTGGCTTCGGGAATTGACTAGTACCAC
TAATAATTGGGGCACCTGATATAGCATTCCCACGAATAAATAATATGAGCTTCTGACTAC
TTCCTCCGTCATTCTTACTCCTTCTAGCCTCATCAGGGGTCGAAGCCGGAGCTGGAACAG
GGTGAACCGTATACCCCCCACTCGCCGGAAATCTAGCCCATGCAGGAGCTTCTGTTGACT
TAACCATCTTCTCCCTACACTTAGCAGGTGTATCCTCTATCTTAGGAGCAATTAATTTCA
TTACCACTATTATTAATATAAAACCTCCAGCTATCTCACAATACCAAACCCCTCTATTCG
TTTGAGCTGTTTTAGTTACAGCAGTATTACTCCTTTTATCTCTCCCAGTATTAGCTGCCG
GAATCACTATGTTACTAACAGATCGAAACCTAAATACTACCTTCTTTGACCCC
>60669_R_aequalicuspis
GCTCCCTATTAGGCGATGACCAAATTTATAATGTCATCGTTACTGCACATGCCTTCGTAA
TAATTTTCTTTATGGTGATGCCTATCATGATTGGTGGCTTCGGGAATTGACTAGTACCAC
TAATAATTGGGGCACCTGATATAGCATTCCCACGAATAAATAATATGAGCTTCTGACTAC
TTCCTCCGTCATTCTTACTCCTTCTAGCCTCATCAGGGGTCGAAGCCGGAGCTGGAACAG
GGTGAACCGTATACCCCCCACTCGCCGGAAATCTAGCCCATGCAGGAGCTTCTGTTGACT
TAACCATCTTCTCCCTACACTTAGCAGGTGTATCCTCTATCTTAGGAGCAATTAATTTCA
TTACCACTATTATTAATATAAAACCTCCAGCTATCTCACAATACCAAACCCCTCTATTCG
TTTGAGCTGTTTTAGTTACAGCAGTATTACTCCTTTTATCTCTCCCAGTATTAGCTGCCG
GAATCACTATGTTACTAACAGATCGAAACCTAAATACTACCTTCTTTGACCCC
>60699_R_loNgicauda
GCTCCCTATTAGGCGATGACCAAATTTATAATGTCATCGTCACTGCACATGCCTTCGTAA
TAATTTTCTTTATAGTAATGCCCATCATAATCGGTGGCTTTGGAAACTGATTAGTTCCAT
TAATAATTGGGGCACCTGATATAGCATTCCCACGAATAAATAACATGAGTTTCTGACTAC
TTCCTCCGTCATTCTTACTTCTGCTCGCCTCATCAGGGGTTGAAGCTGGGGCTGGGACAG
GGTGAACCGTATATCCCCCACTCGCCGGAAATCTAGCCCATGCAGGGGCTTCTGTTGACT
TAACCATCTTCTCCCTACACCTAGCAGGTGTCTCCTCTATCTTAGGAGCAATTAATTTTA
TTACCACAATTATTAACATAAAACCTCCAGCCATTTCACAATACCAAACCCCCCTGTTCG
TTTGAGCTGTACTAGTTACAGCAGTTTTACTCCTTTTATCTCTCCCAGTACTAGCTGCCG
GAATTACTATGCTACTAACAGATCGAAACCTAAATACTACCTTCTTTGACCCC
>60700_R_loNgicauda
GCTCCCTATTAGGCGATGACCAAATTTATAATGTCATCGTCACTGCACATGCCTTCGTAA
TAATTTTCTTTATAGTAATGCCCATCATAATCGGTGGCTTTGGAAACTGATTAGTTCCAT
TAATAATTGGGGCACCTGATATAGCATTCCCACGAATAAATAACATGAGTTTCTGACTAC
TTCCTCCGTCATTCTTACTTCTGCTCGCCTCATCAGGGGTTGAAGCTGGGGCTGGGACAG
GGTGAACCGTATATCCCCCACTCGCCGGAAATCTAGCCCATGCAGGGGCTTCTGTTGACT
TAACCATCTTCTCCCTACACCTAGCAGGTGTCTCCTCTATCTTAGGAGCAATTAATTTTA
TTACCACAATTATTAACATAAAACCTCCAGCCATTTCACAATACCAAACCCCCCTGTTCG
TTTGAGCTGTACTAGTTACAGCAGTTTTACTCCTTTTATCTCTCCCAGTACTAGCTGCCG
GAATTACTATGCTACTAACAGATCGAAACCTAAATACTACCTTCTTTGACCCC
>61394_R_baliola
GCTCCCTATTAGGCGATGACCAAATTTATAATGTCATCGTTACTGCACACGCCTTCGTAA
TAATTTTCTTTATAGTGATGCCAATCATGATTGGGGGCTTCGGGAACTGACTAGTACCAC
TAATAATTGGGGCCCCTGATATAGCATTCCCACGAATAAATAATATAAGCTTCTGACTAC
TCCCTCCGTCATTCTTACTCCTTCTAGCCTCATCAGGAGTCGAAGCCGGGGCTGGAACAG
GATGAACCGTATACCCCCCACTCGCCGGAAATCTAGCCCATGCAGGAGCTTCTGTTGACT
TAACCATCTTCTCCCTACACTTAGCAGGTGTATCCTCTATCTTAGGAGCAATTAATTTCA
TTACCACTATCATTAATATAAAACCTCCAGCTATCTCACAATACCAAACCCCTCTATTCG
TTTGAGCTGTTCTAGTTACAGCAGTACTACTCCTTTTATCTCTCCCAGTATTAGCTGCCG
GAATCACTATATTACTAACAGATCGAAACCTAAATACTACTTTCTTTGACCCC
>61400_R_baliola
GCTCCCTATTAGGCGATGACCAAATTTATAATGTCATCGTTACTGCACACGCCTTCGTAA
TAATTTTCTTTATAGTGATGCCAATCATGATTGGGGGCTTCGGGAACTGACTAGTACCAC
TAATAATTGGGGCCCCTGATATAGCATTCCCACGAATAAATAATATAAGCTTCTGACTAC
TCCCTCCGTCATTCTTACTCCTTCTAGCCTCATCAGGAGTCGAAGCCGGGGCTGGAACAG
GATGAACCGTATACCCCCCACTCGCCGGAAATCTAGCCCATGCAGGAGCTTCTGTTGACT
TAACCATCTTCTCCCTACACTTAGCAGGTGTATCCTCTATCTTAGGAGCAATTAATTTCA
TTACCACTATCATTAATATAAAACCTCCAGCTATCTCACAATACCAAACCCCTCTATTCG
TTTGAGCTGTTCTAGTTACAGCAGTACTACTCCTTTTATCTCTCCCAGTATTAGCTGCCG
GAATCACTATATTACTAACAGATCGAAACCTAAATACTACTTTCTTTGACCCC
>62059_R_cf_platiura
GCTCCCTATTGGGCGATGACCAAATTTATAATGTCATCGTTACTGCACATGCTTTCGTAA
TAATCTTCTTCATAGTAATACCCATTATGATTGGTGGGTTTGGAAACTGATTAGTACCAT
TAATAATTGGGGCCCCAGATATAGCATTCCCACGAATAAATAATATGAGTTTTTGACTAC
TTCCACCATCATTCCTGCTCCTACTAGCCTCATCAGGAGTTGAAGCTGGAGCTGGTACAG
GATGAACTGTATACCCACCCCTCGCCGGAAATCTAGCTCATGCAGGAGCTTCCGTTGATT
TAACCATCTTCTCCCTGCATTTAGCAGGTGTATCCTCCATCCTAGGAGCAATTAATTTTA
TTACTACAATTATTAATATAAAACCGCCAACTATTTCGCAATACCAAACCCCCCTATTCG
TTTGAGCCGTACTAGTCACAGCAGTTCTTCTCCTTTTATCCCTCCCAGTTTTGGCTGCCG
GTATCACTATACTACTAACAGATCGAAATCTAAATACCACCTTTTTTGACCCC
>62060_R_cf_platiura
GCTCCCTATTGGGCGATGACCAAATTTATAATGTCATCGTTACTGCACATGCTTTCGTAA
TAATCTTCTTCATAGTAATACCCATTATGATTGGTGGGTTTGGAAACTGATTAGTACCAT
TAATAATTGGGGCCCCAGATATAGCATTCCCACGAATAAATAATATGAGTTTTTGACTAC
TTCCACCATCATTCCTGCTCCTACTAGCCTCATCAGGAGTTGAAGCTGGAGCTGGTACAG
GATGAACTGTATACCCACCCCTCGCCGGAAATCTAGCTCATGCAGGAGCTTCCGTTGATT
TAACCATCTTCTCCCTGCATTTAGCAGGTGTATCCTCCATCCTAGGAGCAATTAATTTTA
TTACTACAATTATTAATATAAAACCGCCAACTATTTCGCAATACCAAACCCCCCTATTCG
TTTGAGCCGTACTAGTCACAGCAGTTCTTCTCCTTTTATCCCTCCCAGTTTTGGCTGCCG
GTATCACTATACTACTAACAGATCGAAATCTAAATACCACCTTTTTTGACCCC
>62061_R_cf_platiura
GCTCCCTATTGGGCGATGACCAAATTTATAATGTCATCGTTACTGCACATGCTTTCGTAA
TAATCTTCTTCATAGTAATACCCATTATGATTGGTGGGTTTGGAAACTGATTAGTACCAT
TAATAATTGGGGCCCCAGATATAGCATTCCCACGAATAAATAATATGAGTTTTTGACTAC
TTCCACCATCATTCCTGCTCCTACTAGCCTCATCAGGAGTTGAAGCTGGAGCTGGTACAG
GATGAACTGTATACCCACCCCTCGCCGGAAATCTAGCTCATGCAGGAGCTTCCGTTGATT
TAACCATCTTCTCCCTGCATTTAGCAGGTGTATCCTCCATCCTAGGAGCAATTAATTTTA
TTACTACAATTATTAATATAAAACCGCCAACTATTTCGCAATACCAAACCCCCCTATTCG
TTTGAGCCGTACTAGTCACAGCAGTTCTTCTCCTTTTATCCCTCCCAGTTTTGGCTGCCG
GTATCACTATACTATTAACAGATCGAAATCTAAATACCACCTTTTTTGACCCC
>67683_R_cacereNsis
GCTCCCTGTTAGGTGACGATCAAATTTATAATGTCATCGTTACTGCACATGCCTTCGTAA
TAATTTTCTTTATAGTAATACCAATCATAATTGGTGGCTTTGGAAACTGACTAGTACCCC
TAATAATTGGGGCACCTGACATAGCATTCCCACGAATAAATAACATAAGCTTCTGACTAC
TTCCCCCCTCATTCCTACTCCTACTAGCCTCATCAGGAGTTGAAGCTGGGGCCGGGACAG
GATGAACTGTATATCCGCCTCTTGCCGGAAATCTAGCCCATGCAGGGGCTTCTGTTGATT
TAACCATCTTCTCCTTACATTTAGCAGGTGTTTCCTCTATCCTTGGAGCCATTAATTTTA
TTACCACAATTATTAATATAAAACCCCCAGCTATCTCACAATACCAAACCCCCCTATTCG
TTTGAGCCGTACTAGTTACAGCAGTGCTACTCCTTTTATCCCTCCCCGTCTTGGCTGCCG
GAATTACCATGCTATTAACAGATCGTAACCTAAATACTACCTTCTTTGATCCC
>67694_R_cf_platiura
GCTCCCTATTGGGCGATGACCAAATTTATAATGTCATCGTTACTGCACACGCTTTCGTAA
TAATCTTCTTCATAGTAATACCCATTATGATTGGTGGGTTTGGAAACTGATTAGTRCCAT
TAATAATTGGGGCCCCAGATATAGCATTCCCACGAATAAATAATATAAGTTTTTGACTAC
TTCCACCATCATTCCTGCTCCTACTAGCCTCATCAGGGGTTGAAGCTGGAGCTGGAACAG
GATGAACTGTATACCCACCCCTCGCCGGAAATCTAGCTCATGCAGGAGCTTCCGTTGATT
TAACCATCTTCTCCCTGCATTTAGCAGGTGTATCCTCCATCCTAGGAGCAATTAATTTTA
TTACTACAATTATTAATATAAAACCGCCAGCTATTTCGCAATACCAAACCCCCCTATTCG
TTTGAGCCGTACTAGTCACAGCAGTCCTTCTCCTTTTATCCCTCCCAGTTTTGGCTGCCG
GTATCACTATACTACTAACAGATCGAAATCTAAATACCACCTTTTTTGACCCC
>67695_R_cf_platiura
GCTCCCTATTGGGCGATGACCAAATTTATAATGTCATCGTTACTGCACACGCTTTCGTAA
TAATCTTCTTCATAGTAATACCCATTATGATTGGTGGGTTTGGAAACTGATTAGTRCCAT
TAATAATTGGGGCCCCAGATATAGCATTCCCACGAATAAATAATATAAGTTTTTGACTAC
TTCCACCATCATTCCTGCTCCTACTAGCCTCATCAGGGGTTGAAGCTGGAGCTGGAACAG
GATGAACTGTATACCCACCCCTCGCCGGAAATCTAGCTCATGCAGGAGCTTCCGTTGATT
TAACCATCTTCTCCCTGCATTTAGCAGGTGTATCCTCCATCCTAGGAGCAATTAATTTTA
TTACTACAATTATTAATATAAAACCGCCAGCTATTTCGCAATACCAAACCCCCCTATTCG
TTTGAGCCGTACTAGTCACAGCAGTCCTTCTCCTTTTATCCCTCCCAGTTTTGGCTGCCG
GTATCACTATACTACTAACAGATCGAAATCTAAATACCACCTTTTTTGACCCC
>67696_R_cf_platiura
GCTCCCTATTGGGCGATGACCAAATTTATAATGTCATCGTTACTGCACACGCTTTCGTAA
TAATCTTCTTCATAGTAATACCCATTATGATTGGTGGGTTTGGAAACTGGTTAGTRCCAT
TAATAATTGGGGCCCCAGATATAGCATTCCCACGAATAAATAATATAAGTTTTTGACTAC
TTCCACCATCATTCCTGCTCCTACTAGCCTCATCAGGGGTTGAAGCTGGAGCTGGAACAG
GATGAACTGTATACCCACCCCTCGCCGGAAATCTAGCTCATGCAGGAGCTTCCGTTGATT
TAACCATCTTCTCCCTGCATTTAGCAGGTGTATCCTCCATCCTAGGAGCAATTAATTTTA
TTACTACAATTATTAATATAAAACCGCCAGCTATTTCGCAATACCAAACCCCCCTATTCG
TTTGAGCCGTACTAGTCACAGCAGTCCTTCTCCTTTTATCCCTCCCAGTTTTGGCTGCCG
GTATCACTATACTACTAACAGATCGAAATCTAAATACCACCTTTTTTGACCCC
>68041_R_osvaldoi
GCTCCCTATTGGGCGATGACCAAATTTATAATGTCATCGTTACTGCACATGCCTTCGTAA
TAATCTTCTTTATAGTAATGCCTATTATAATTGGTGGCTTCGGAAACTGATTAGTACCCC
TAATAATTGGAGCGCCTGATATAGCCTTCCCCCGAATAAATAATATGAGCTTCTGACTAC
TTCCTCCATCATTCCTACTCTTACTAGCCTCATCGGGAGTGGAAGCTGGAGCCGGGACAG
GGTGAACCGTATACCCGCCCCTTGCTGGAAATTTAGCCCATGCAGGGGCTTCTGTTGATT
TGACCATCTTCTCCCTACATTTAGCAGGGGTATCTTCTATCTTAGGTGCAATTAACTTCA
TCACTACTATTATTAATATAAAACCTCCAGCCATCTCGCAGTACCAAACTCCTCTATTTG
TTTGAGCTGTACTCGTTACAGCAGTTTTACTACTTCTATCACTCCCAGTATTAGCTGCAG
GAATTACTATATTATTAACGGATCGGAATCTAAATACTACTTTCTTCGATCCA
>69946_R_aurata
GCTCCCTGTTAGGTGATGATCAAATTTATAATGTCATCGTTACTGCACATGCCTTCGTAA
TAATCTTCTTTATAGTAATACCAATTATAATTGGTGGATTTGGGAACTGACTGGTACCCC
TAATAATTGGAGCACCTGACATAGCATTCCCACGAATAAATAATATAAGCTTCTGATTAC
TTCCCCCTTCATTCCTACTCCTACTAGCCTCATCGGGGGTTGAGGCTGGAGCCGGAACAG
GATGAACTGTATATCCGCCTCTTGCCGGCAATCTAGCCCATGCAGGAGCTTCTGTTGATC
TAACCATCTTCTCCCTACATTTAGCAGGTGTCTCCTCTATCCTGGGGGCTATTAATTTCA
TTACCACAATTATTAACATAAAACCTCCAGCTATTTCACAATACCAAACTCCCCTATTCG
TTTGAGCCGTACTAGTTACGGCAGTTCTACTCCTTCTATCACTCCCAGTCTTGGCTGCCG
GGATTACTATACTGCTAACAGATCGAAACCTAAATACCACCTTCTTTGACCCA
>69946_R_parva
GCTCCCTATTAGGCGATGACCAAATTTATAATGTCATCGTTACTGCACATGCCTTCGTAA
TAATTTTCTTTATAGTAATACCCATCATGATCGGTGGCTTCGGGAACTGATTAGTACCAC
TAATAATCGGGGCCCCAGATATAGCCTTCCCACGAATAAATAATATGAGTTTCTGACTAC
TCCCTCCATCATTTTTACTCCTGCTAGCCTCATCAGGGGTCGAAGCTGGGGCTGGAACAG
GATGAACCGTATACCCCCCTCTCGCCGGAAACCTAGCCCATGCAGGGGCTTCTGTTGATT
TAACCATCTTCTCCTTACACTTAGCAGGTGTCTCCTCTATCCTAGGAGCAATTAATTTTA
TTACCACAATTATTAATATAAAACCTCCAGCTATCTCACAATACCAGACCCCTCTCTTCG
TCTGAGCAGTTCTAGTTACAGCAGTTTTACTCCTTCTATCTCTCCCAGTATTAGCTGCCG
GAATCACTATGCTATTAACAGATCGAAAGCTAAATACTACCTTCTTTGACCCC
>7326_R_cadeae
GCTCCCTATTAGGCGATGACCAAATTTATAATGTCATCGTCACTGCACATGCCTTCGTAA
TAATTTTCTTTATAGTAATACCCATCATAATCGGTGGCTTCGGAAACTGATTAGTACCAC
TAATAATTGGAGCGCCTGATATAGCATTCCCACGAATAAATAACATGAGTTTCTGACTAC
TTCCTCCGTCATTCTTACTTCTGCTCGCCTCATCAGGGGTTGAAGCTGGGGCTGGGACAG
GATGAACCGTATACCCCCCACTCGCCGGAAATCTAGCCCATGCAGGGGCTTCTGTTGACT
TAACCATCTTCTCCCTACACCTAGCAGGTGTCTCCTCTATCTTAGGAGCAATTAATTTTA
TTACCACAATTATTAATATAAAACCTCCAGCTATTTCACAATACCAAACCCCCCTGTTCG
TTTGAGCCGTATTAGTTACAGCAGTCTTACTCCTTTTATCTCTCCCAGTATTAGCTGCCG
GAATTACTATACTACTAACAGATCGAAACCTAAACACTACCTTCTTTGACCCC
>7930_R_lima
GCTCCCTATTAGGCGATGACCAAATTTATAATGTCATCGTTACTGCACATGCCTTCGTAA
TAATTTTCTTTATAGTGATACCTATCATGATCGGTGGCTTCGGGAACTGACTAGTACCAC
TAATAATTGGAGCACCTGATATAGCATTCCCACGAATAAATAATATGAGCTTCTGACTAC
TTCCCCCGTCATTCTTACTCCTTCTAGCCTCATCAGGAGTCGAAGCCGGGGCTGGAACAG
GGTGAACCGTATATCCCCCACTCGCCGGAAATCTAGCCCATGCAGGAGCTTCTGTTGACT
TAACCATCTTCTCCCTACACTTAGCAGGTGTATCCTCTATCTTAGGAGCAATTAATTTCA
TCACCACTATCATTAATATAAAACCCCCAGCTATCTCACAATACCAAACCCCTCTATTCG
TTTGAGCTGTTTTAGTTACAGCAGTATTACTTCTTTTATCCCTCCCAGTATTAGCTGCCG
GAATCACGATACTACTAACAGATCGAAACCTAAATACTACCTTCTTTGACCCC
>7940_R_lima
GCTCCCTATTAGGCGATGACCAAATTTATAATGTCATCGTTACTGCACATGCCTTCGTAA
TAATTTTCTTTATAGTGATACCTATCATGATCGGTGGCTTCGGGAACTGACTAGTACCAC
TAATAATTGGAGCACCTGATATAGCATTCCCACGAATAAATAATATGAGCTTCTGACTAC
TTCCCCCGTCATTCTTACTCCTTCTAGCCTCATCAGGAGTCGAAGCCGGGGCTGGAACAG
GGTGAACCGTATATCCCCCACTCGCCGGAAATCTAGCCCATGCAGGAGCTTCTGTTGACT
TAACCATCTTCTCCCTACACTTAGCAGGTGTATCCTCTATCTTAGGAGCAATTAATTTCA
TCACCACTATCATTAATATAAAACCCCCAGCTATCTCACAATACCAAACCCCTCTATTCG
TTTGAGCTGTTTTAGTTACAGCAGTATTACTTCTTTTATCCCTCCCAGTATTAGCTGCCG
GAATCACGATACTACTAACAGATCGAAACCTAAATACTACCTTCTTTGACCCC
>8022_R_aurata
GCTCCCTGTTAGGTGATGATCAAATTTATAATGTCATCGTCACTGCACATGCCTTCGTAA
TAATTTTCTTTATAGTAATACCAATTATGATTGGCGGATTTGGGAACTGACTGGTACCCC
TAATAATTGGAGCGCCTGACATAGCATTCCCACGAATGAATAATATAAGCTTCTGATTAC
TTCCCCCTTCATTCCTACTCCTACTAGCCTCATCGGGGGTTGAGGCTGGAGCCGGAACAG
GGTGAACTGTATATCCGCCTCTTGCCGGCAATCTAGCCCATGCAGGAGCTTCTGTTGATT
TAACCATCTTCTCCCTACATTTAGCAGGTGTCTCCTCTATCCTAGGGGCTATTAATTTCA
TTACCACAATTATTAACATAAAACCTCCAGCTATTTCACAATACCAAACTCCCCTATTCG
TTTGAGCCGTACTGGTTACGGCAGTTCTACTCCTTCTATCACTCCCAGTCTTGGCTGCCG
GGATTACTATACTGCTAACAGATCGAAACCTAAATACCACCTTCTTTGACCCA
>8265_R_jaragueNsis
GCTCCCTATTAGGCGATGACCAAATTTATAATGTCATCGTTACTGCACATGCCTTCGTAA
TAATTTTCTTTATAGTAATACCGATCATGATTGGTGGGTTCGGGAACTGATTAGTACCAC
TAATAATCGGGGCACCTGATATAGCATTCCCACGAATAAATAACATGAGTTTCTGACTAC
TTCCTCCATCATTTTTACTCCTGCTAGCCTCATCAGGAGTCGAAGCTGGGGCTGGAACAG
GATGAACTGTATACCCTCCCCTAGCCGGAAATCTAGCCCATGCAGGGGCTTCTGTTGATT
TAACCATCTTCTCCCTACACTTAGCAGGTGTATCCTCTATTTTAGGAGCAATTAATTTCA
TTACCACTATCATTAATATAAAACCTCCAGCTATCTCACAATACCAAACCCCTCTATTCG
TTTGAGCTGTATTAATTACAGCAGTTTTACTCCTTTTATCTCTCCCAGTACTAGCTGCCG
GAATCACTATATTACTAACAGATCGAAATCTAAATACCACCTTCTTTGACCCC
>8266_RiNeloricaria_sp
GCTCCCTATTAGGCGATGACCAAATTTATAATGTCATCGTTACTGCACATGCCTTCGTAA
TAATTTTCTTTATAGTAATACCTATTATGATCGGTGGCTTCGGGAACTGACTAGTACCAC
TAATAATTGGAGCACCTGATATAGCATTCCCACGAATAAATAATATGAGCTTCTGATTAC
TTCCTCCGTCATTCTTACTCCTTCTAGCCTCATCAGGAGTCGAAGCTGGGGCTGGAACAG
GATGAACCGTATACCCCCCACTCGCCGGAAATCTAGCCCATGCAGGAGCTTCTGTTGACT
TAACCATCTTCTCCCTACACTTAGCAGGTGTATCCTCTATCTTAGGAGCAATTAATTTCA
TCACCACTATCATTAATATAAAACCCCCAGCTATCTCACAATACCAAACCCCTCTATTCG
TTTGAGCTGTTTTAGTTACAGCAGTATTACTTCTTTTATCTCTCCCAGTATTAGCTGCCG
GAATCACTATATTACTAACAGATCGAAACCTAAATACTACCTTCTTTGACCCC
>8369_R_jaragueNsis
GCTCCCTATTAGGCGATGACCAAATTTATAATGTCATCGTTACTGCACATGCCTTCGTAA
TAATTTTCTTTATAGTAATACCGATCATGATTGGTGGGTTCGGGAACTGATTAGTACCAC
TAATAATCGGGGCACCTGATATAGCATTCCCACGAATAAATAACATGAGTTTCTGACTAC
TTCCTCCATCATTTTTACTCCTGCTAGCCTCATCAGGAGTCGAAGCTGGGGCTGGAACAG
GATGAACTGTATACCCTCCCCTAGCCGGAAATCTAGCCCATGCAGGGGCTTCTGTTGATT
TAACCATCTTCTCCCTACACTTAGCAGGTGTATCCTCTATTTTAGGAGCAATTAATTTCA
TTACCACTATCATTAATATAAAACCTCCAGCTATCTCACAATACCAAACCCCTCTATTCG
TTTGAGCTGTATTAATTACAGCAGTTTTACTCCTTTTATCTCTCCCAGTACTAGCTGCCG
GAATCACTATATTACTAACAGATCGAAATCTAAATACCACCTTCTTTGACCCC
>8412_R_kroNei
GCTCCCTATTAGGCGATGACCAAATTTATAATGTCATCGTTACTGCACATGCCTTCGTAA
TAATTTTCTTTATAGTGATACCGATCATGATTGGTGGGTTCGGGAACTGATTAGTACCAC
TAATAATCGGGGCACCTGATATAGCATTCCCACGAATAAATAACATGAGTTTCTGACTAC
TTCCTCCATCATTTTTACTCCTGCTAGCTTCATCAGGAGTCGAAGCCGGGGCTGGAACAG
GATGAACTGTATATCCTCCCCTTGCCGGAAATCTAGCCCATGCAGGGGCTTCTGTTGATT
TAACCATCTTCTCCCTACACTTAGCAGGTGTATCCTCTATTTTAGGAGCAATTAATTTCA
TTACCACTATCATTAATATAAAACCTCCAGCTATCTCACAATACCAAACCCCTCTATTCG
TTTGAGCTGTGTTAGTTACAGCAGTTTTACTCCTTTTATCTCTCCCAGTACTAGCTGCCG
GAATCACTATATTACTAACAGATCGAAATCTAAATACCACCTTCTTTGACCCC
>8535_R_kroNei
GCTCCCTATTAGGCGATGACCAAATTTATAATGTCATCGTTACTGCACATGCCTTCGTAA
TAATTTTCTTTATAGTGATACCGATCATGATTGGTGGGTTCGGGAACTGATTAGTACCAC
TAATAATCGGGGCACCTGATATAGCATTCCCACGAATAAATAACATGAGTTTCTGACTAC
TTCCTCCATCATTTTTACTCCTGCTAGCCTCATCAGGAGTCGAAGCCGGGGCTGGAACAG
GATGAACTGTATATCCTCCCCTCGCCGGAAATCTAGCCCATGCAGGGGCTTCTGTTGATT
TAACCATCTTCTCCCTACACTTAGCAGGTGTATCCTCTATTTTAGGAGCAATTAATTTCA
TTACCACTATCATTAATATAAAACCTCCAGCTATCTCACAATACCAAACCCCTCTATTCG
TTTGAGCTGTGTTAGTTACAGCAGTTTTACTCCTTTTATCTCTCCCAGTACTAGCTGCCG
GAATCACTATATTACTAACAGATCGAAATCTAAATACCACCTTCTTTGACCCC
>8536_R_kroNei
GCTCCCTATTAGGCGATGACCAAATTTATAATGTCATCGTTACTGCACATGCCTTCGTAA
TAATTTTCTTTATAGTGATACCGATCATGATTGGTGGGTTCGGGAACTGATTAGTACCAC
TAATAATCGGGGCACCTGATATAGCATTCCCACGAATAAATAACATGAGTTTCTGACTAC
TTCCTCCATCATTTTTACTCCTGCTAGCTTCATCAGGAGTCGAAGCCGGGGCTGGAACAG
GATGAACTGTATATCCTCCCCTCGCCGGAAATCTAGCCCATGCAGGGGCTTCTGTTGATT
TAACCATCTTCTCCCTACACTTAGCAGGTGTATCCTCTATTTTAGGAGCAATTAATTTCA
TTACCACTATCATTAATATAAAACCTCCAGCTATCTCACAATACCAAACCCCTCTATTCG
TTTGAGCTGTGTTAGTTACAGCAGTTTTACTCCTTTTATCTCTCCCAGTACTAGCTGCCG
GAATCACTATATTACTAACAGATCGAAATCTAAATACCACCTTCTTTGACCCC
