# Supplementary material for: Using Different Methods to Access the Difficult Task of Delimiting Species in a Complex Neotropical Hyperdiverse Group
Source: PLoS One. 2015 Sep 2;10(9):e0135075. doi: 10.1371/journal.pone.0135075 (PMC4557985; doi:10.1371/journal.pone.0135075)
Supplement: S1 Table — (XLSX) [file pone.0135075.s004.xlsx]

## Sheet: TABELA MATERIAIS DOUTORADO
LOTE	TECIDO	ESPÉCIE	BACIA	LOCALIDADE	Coordenada	COI	CitB	12-16s	RETICULON
									Sequenciado	Amplficado
681	8022	Rineloricaria cacerensis	La plata basin	Região de Rombado, afluente rio Pirai	S 16°25,680' W 56°25,143'	ok	ok	ok	OK
728	8266	Rineloricaria kronei	Rio Itapucu	Jaraguá do Sul/SC	S 26°26,812’ W 49°09.908'	ok	ok	-	OK
730	8369	Rineloricaria jaraguensis	Córrego Ribeirão Cavalo	Jaraguá do Sul/SC	S 21°14'07.4' W 43°30'50.5''	ok	ok	ok	OK+-
771	8535	Rineloricaria cf. kronei	Rio Marumbi	Morretes/PR	S 25°29,197’ W 48°49,978'	ok	ok	-
771	8536	Rineloricaria cf. kronei	Rio Marumbi	Morretes/PR	S 25°29,197’ W 48°49,978'	ok	ok	-	OK
1248	11176	Rineloricaria sp. 2	Ribeirão Grande	Miracatu/SP	S 18°42.338' W 54°83.472'	ok	-	-	OK
1557	11501	Rineloricaria lanceolata	Rio das Mortes/Araguaia	Barra do Garça/MT	S 15°29'57.3'' W 52°12'10.4''	ok	ok	-
1557	11503	Rineloricaria lanceolata	Rio das Mortes/Araguaia	Barra do Garça/MT	S 15°29'57.3'' W 52°12'10.4''	ok	ok	-
1650	11818	Rineloricaria osvaldoi	Rio Vermelho/ Araguaia	Goias/GO	S 15°55'01.5'' W 50°07'43.3''	ok	ok	ok		OK
1731	12864	Rineloricaria heteroptera	Rio Urubuí/Rio Amazonas	Presidente Figueiredo/AM	S 01°59'39.3'' W 60°01'40.3''	ok	ok	ok		OK
1731	12865	Rineloricaria heteroptera	Rio Urubuí/Rio Amazonas	Presidente Figueiredo/AM	S 01°59'39.3'' W 60°01'40.3''	ok	ok	ok	OK
2028B	13886	Rineloricaria cf. kronei	Rio Garuva	Garuva/SC	S 26°00'09.2'' W 48°51'56.6''	ok	ok	ok		OK
2036	13918	Rineloricaria cubatoni	Rio Canela	Joinvile/SC	S 26°10'35.4'' W 48°54'37.0''	ok	ok	ok	OK
2047	13959	Rineloricaria cf. langei	Rio Garuva	Garuva/SC	S 26°00'14.2'' W 48°52'05.9''	ok	ok	ok	OK
2070	14396	Rineloricaria kronei	Rio Nhundiaquara	Morretes/PR	S 25°27'29.4'' W 48°50'05.0''	ok	ok	-	OK
2082	14424	Rineloricaria cf. langei	Rio Sagrado	Morretes/PR	S 25°33'17.4'' W 48°48'02.5''	ok	ok	ok	OK
2433	16282	Rineloricaria lanceolata	Rio das Mortes/Araguaia	Barra do Garça/MT	S 15°40'57.7’' W 52°13'24.8'’	ok	ok	ok		OK
2762	18551	Rineloricaria urachanta	Río Llano Sucio/ Atlântico	Santa Rita Arriba/Colón Panamá	N 09°19’26.2'' W 79°46'08.2''	ok	ok	-	OK
2762	18552	Rineloricaria urachanta	Río Llano Sucio/ Atlântico	Santa Rita Arriba/Colón Panamá	N 09°19’26.2'' W 79°46'08.2''	ok	-	-	OK
2949	19533	Rineloricaria latirostris	Rio Grande/Rio Paraná	Colômbia/SP	S 20°14'10.2'' W 48°40'42.0''	ok	-	-
3262	20052	Rineloricaria sp. 11	Bacia Rio Pozuzo/Ucayali	Pozuzo/Pasco Peru	S 10º02’20,4’’ W 075º34’55,4’’	ok	ok	ok	OK	OK
3273	20081	Rineloricaria sp. 11	Bacia Rio Pozuzo/Ucayali	Pozuzo/Pasco Peru	S 10º02’57,6’’ W 075º32’28,8’’	ok	ok	ok	OK
3384	21279	Rineloricaria strigilata	Arroio dos Corrientes	Pelotas/RS			ok
7564	21282	Rineloricaria longicauda	Arroio dos Corrientes	Pelotas/RS	S 31°28'46.3'' W 52°12'46.9''	ok	ok	-	OK
9159	21283	Rineloricaria cadeae	Arroio dos Corrientes	Pelotas/RS	S 31°28'46.3'' W 52°12'46.9''	ok	ok	ok		OK
2134	21394	Rineloricaria sp.3	Rio do Peixe	Pedro de Toledo/SP	S 24°16'35.5'' W 47°13'33.2''	ok	ok	-	OK
2134	21396	Rineloricaria sp. 3	Rio do Peixe	Pedro de Toledo/SP	S 24°16'35.5'' W 47°13'33.2''	ok	ok	-		OK
Números da PUC RS	21616	Rineloricaria sp.	Uruguaiana			ok	-	-		-
9162	21658	Rineloricaria sp.1	Ribeirão Cavalo/ Atlantico	Jaraguá do Sul/SC	S 26°28'17.2'' W 49°10'55.1''	ok	ok	-	OK
3633	21659	Rineloricaria jaraguensis	Ribeirão Cavalo/ Atlântico	Jaraguá do Sul/SC	S 26°28'17.2'' W 49°10'55.1''	ok	ok	-	OK	OK
9162	21661	Rineloricaria sp.1	Ribeirão Cavalo/ Atlantico	Jaraguá do Sul/SC	S 26°28'17.2'' W 49°10'55.1''	ok	-	-	OK
3633	21662	Rineloricaria jaraguensis	Ribeirão Cavalo	Jaraguá do Sul/SC	S 26°28'17.2'' W 49°10'55.1''	ok	ok	-	OK
3657	21720	Rineloricaria cf. langei	Rio Passa Sete	Morretes/PR	S 25°31'14.9'' W 48°47'52.7''	ok	ok	-	OK
Números da PUC RS	22176	Rineloricaria baliola	Ernestina/	Arroio sem nome/ -	28.495833,-52.5925	-	-	-		-
Números da PUC RS	22734	Rineloricaria malabarbai	Nova Palma			-	-	-		-
4051	22930	Rineloricaria lanceolata	Rio Juruá/Amazonas	Cruzeiro do Sul/AC	S 7°37'20.0'' W 72°47'42.2''	ok	ok	ok	OK
4085	23513	Rineloricaria sp. 17	Rio Moa/Rio Juruá	Mâncio Lima/AC	S 07°34'28.8' W 72°55'24.9''	ok	ok	ok		OK
4343	24075	Rineloricaria sp. 13	Rio branco / Rio Amazonas	Boa Vista/RR	N 03°11'00.8'' W 60°33'20.0''	ok	ok	ok		OK
4343	24076	Rineloricaria sp. 13	Rio branco / Rio Amazonas	Boa Vista/RR	N 03°11'00.8'' W 60°33'20.0''	ok	ok	ok		OK
4367	24135	Rineloricaria lanceolata	Igarapé Água Azul/ Amazonas	Mucajaí/RR	N 02°18'02.0" W 60°55'20.7"	ok	ok	ok	OK
4367	24136	Rineloricaria lanceolata	/Rio branco/ Amazonas	Mucajaí/RR	N 02°18'02.0" W 60°55'20.7"	ok	ok	ok	OK
4409	24248	Rineloricaria sp. 19	Rio Negro	Barcelos/AM	S 00°55'30.0'' W 62°51'51.4''	ok	ok	ok		OK
4878	25653	Rineloricaria sp. 19	Rio Negro/Amazonas	Barcelos/AM	S 00°53'14.8'' W 63°02'49.5''	ok	ok	ok		OK
5168	26332	Rineloricaria cf. latirrostris	Ribeirão Tamanduá	Itatinga, SP	S 23°13’50’’ W 48°31’58’’	ok	ok	ok		OK
5168	26333	Rineloricaria cf. latirrostris	Ribeirão Tamanduá	Itatinga, SP	S 23°13’50’’ W 48°31’58’’	ok	ok	ok
5249	26472	Rineloricaria sp. 12	Rio Jari	Laranjal do Jari/AP	S 00°38’47’’ W 52°30’31’’	ok	ok	-	OK
Números da PUC RS	28832	Rineloricaria sp.	Rio Branco/AC	/Purus/Rio Iquiri/	-10.078611,-67.543056,28832	-	-	-		-
Números da PUC RS	28832	Rineloricaria sp.	Rio Branco/AC	/Purus/Rio Iquiri/	-10.078611,-67.543056,28832	-	-	-		-
Números da PUC RS	28832	Rineloricaria sp.	Rio Branco/AC	/Purus/Rio Iquiri/	-10.078611,-67.543056,28832	-	-	-		-
6465	29101	Rineloricaria nigricauda	Rio Paraíba do Sul	Guararema/SP	S 23°22'08.5'' W 46°01'28.3''	ok	ok	ok		OK
6318	29377	Rineloricaria sp. 20	Ribeirão Água Santa /Rio Paraíba do Sul	São José dos Barreiros/SP	S 22°39'19.6'' W 44°34''44.0''	ok	ok	ok		OK
6135	29526	Rineloricaria rupestris	Rio Santa Rosa/Lago Maracaibo	Machiques de Perijá/Zulia/ Venezuela	N 09°38'53.8' W 72°34'56.4''	ok	ok	ok	OK
6390	29770	Rineloricaria pentamaculata	La Plata Basin/Rio Tibagi	Califórnia/PR	S 23°40.915' W 51°18.913'	ok	ok	ok	OK
6390	29772	Rineloricaria pentamaculata	La Plata Basin/Rio Tibagi	Califórnia/PR	S 23°40.915' W 51°18.913'	ok	ok	ok		OK
6351	29876	Rineloricaria lima	Paraíba do sul	Pindamonhangaba/SP	S 22°47'08.4'' W 45°27'20.2''	ok	ok	ok	OK
6832	33084	Rineloricaria sp. 4	Rio Fau	Miracatu/SP	S 24°12,441' W 47°28,616'	ok	ok	-	OK
6832	33085	Rineloricaria sp. 4	Rio Fau	Miracatu/SP	S 24°12,441' W 47°28,616'	ok	ok	-	OK
6939	33334	Rineloricaria heteroptera	Rio Negro/Amazonas	São Gabriel da Cachoeira /AM	N 00°04.665' W 66°49.546''	ok	ok	ok		OK
7048	34141	Rineloricaria sp. 18	Rio Negro/Rio Amazonas	São Gabriel da Cachoeira /AM	N 00°16.259' W 66°38.365'	ok	ok	ok		OK
7048	34145	Rineloricaria sp. 18	Rio Negro/Rio Amazonas	São Gabriel da Cachoeira/AM	N 00°16.259' W 66°38.365'	ok	ok	ok		OK
7061	34185	Rineloricaria sp. 5	Igarapé do 20	São Gabriel da Cachoeira/AM	N 00°02.975' W 66°38.365'	ok	ok	ok		OK
7061	34186	Rineloricaria sp. 5	Igarapé do 20	São Gabriel da Cachoeira/AM	N 00°02.975' W 66°38.365'	ok	ok	ok		OK
7157	34312	Rineloricaria cf. langei	Ribeirão Jacareí/ Atlântico	Matinhos/PR	S 25°32'23.4'' W 48°41'19.2''	ok	ok	ok	OK	OK
7423	35704	Rineloricaria kronei	Rio Ribeira de Iguape/Atlântico	Jacupiranga/SP	S 24°45'25.0'' W 48°04'07.2''	ok	ok	-
7424	35712	Rineloricaria kronei	Rio Pindauba	Jacupiranga/SP	S 24°45'25.0'' W 48°04'07.2''	-	-	-
7591	36243	Rineloricaria parva	Barão de Melgaço/MT	Lagoa Margina rio Cuiabá	S 16°11'39.5'' W 55°48'25.1''	ok	ok	ok		OK
9160	36244	Rineloricaria cacerensis	Lagoa Margina rio Cuiabá	Barão de Melgaço/MT	S 16°11'39.5'' W 55°48'25.1''	ok	ok	ok		OK
Números da PUC RS	36511	Rineloricaria sp.	Sapezal/MT/ -	Rio Saue Uina,	13.539444,-58.846667,36511	-	-	-		-
7919	37164	Rineloricaria sp. 6	Rio Tavares	Ubatuba/SP	S 23°26'44.1'' W 45°05'23.2''	ok	ok	-	OK
7919	37165	Rineloricaria sp. 6	Rio Tavares	Ubatuba/SP	S 23°26'44.1'' W 45°05'23.2''	ok	ok	-	OK
7965	37320	Rineloricaria sp. 16	Arinos/Tapajós/Amazonas	Nova Mutum/MT	S 13°48'13.2'' W 56°09'25.5''	ok	ok	ok	OK
8282	37573	Rineloricaria sp. 14	Rio São Francisco	Jaíba/ MG		ok	-	-
8471	38071	Rineloricaria parva	Rio Paraguai	Cáceres/ MT	S 16°03'50.7' W 57°42'29.8''	ok	ok	ok
A definir**	38076	Rineloricaria lanceolata	Rui seputuba/ Paraguai	Tangará da serra/ MT		ok	ok	-	OK
A definir**	38081	Rineloricaria sp. 16	Rio Arinos/ Tapajós/ Amazonas	Diamantino/ MT		ok	ok	ok	OK
A definir**	38088	Rineloricaria latirrostris	Bacia do Tietê	Marapuama/SP		ok	-	-	OK
8941	41699	Rineloricaria sp. 10	Rio Jacui	Jacuí /RS	S 29°26'49'' W 53°15'36''	ok	ok	ok	OK+-	OK
8942	41700	Rineloricaria lanceolata		MT	S 15°40'08'' W 56°29'09''	-	-	-	OK
8943	41701	Rineloricaria aequalicuspis	Rio Cerrito	RS	S 29°34'14'' W 50°15'50''	ok	ok	ok+/-		OK
8944	41702	Rineloricaria longicauda	Arroio Arambaré	São gonçalo	S 31°51'51'' W 52°49'24''	ok	ok	-	OK
8945	41703	Rineloricaria quadrencis	Lagoa Fortaleza	Tramandaí/RS	S 30°09'02'' W 50°14'39''	ok	ok	ok		OK
8946	41704	Rineloricaria cadeae	Rio Jacui/costeira	Jacuí/RS	S 29°31'35'' W 53°18'08''	ok	ok	ok		OK
8947	41705	Rineloricaria microlepdogaster	Rio Jacui	Jacuí/RS	S 29°36'02'' W 53°16'49''	ok	ok	ok
8948	41706	Rineloricaria baliola	Rio Jacui	Jacuí/RS	S 28°29'45'' W 52°35'33''	ok	ok	ok		OK
8949	41707	Rineloricaria lanceolata	Igarapé tributário Igarapé Sal-Cinza	Acre	S 10°48'10'' W 69°23'44''	-	-	-	OK
8950	41708	Rineloricaria sp. 8	Arroio do Tigre/ costeira	Jacuí/RS	S 29°29'25'' W 53°28'45''	ok	ok	-
12199	41709	Rineloricaria lanceolata	Rio Acre/Amazonas	Rio Branco/AC	S 09°56'31.0'' W 67°53'46.2''	ok	ok	ok		OK
10615	41710	Rineloricaria aff. cacerensis	Igarapé Quinoá	Rio Branco/AC	S 09°56'31.0'' W 67°53'46.2''	ok	ok	ok		OK
10564	41711	Rineloricaria aff. cacerensis	Igarapé proximo a fão francisco	Rio Branco/AC	S 09°55'52.9'' W 67°53'07.8''	ok	ok	ok		OK
10641	41712	Rineloricaria sp. 15	Igarapé do Iquirí	Rio Branco/AC	S 10°04'44.3'' W 67°32'33.9''	ok	ok	ok		OK
10641	41713	Rineloricaria sp. 15	Igarapé do Iquirí	Rio Branco/AC	S 10°04'44.3'' W 67°32'33.9''	ok	ok	ok		OK
9080	42669	Rineloricaria aff. heteroptera	Rio Guamá/Amazonas	Ourém/PA	S 01°34'28.3'' W 47°02'03.5''	ok	ok	-
9073	42671	Rineloricaria lanceolata	Rio Guamá/Amazonas	Ourém/PA	S 01°34'28.3'' W 47°02'03.5''	ok	ok	ok		OK
9084	42686	Rineloricaria aff. heteroptera	Rio Guamá/Amazonas	Ourém/PA	S 01°34'17.0'' W 47°10'10.5''	ok	ok	ok
A definir**	43536	Rineloricaria sp. 9	Córrego santa Rita/ São Francisco	Formosa/ Go		ok	-	ok	OK
A definir**	43537	Rineloricaria sp. 9	Córrego santa Rita/ São Francisco	Formosa/ Go		ok	-	ok	OK	OK
A definir**	43539	Rineloricaria sp. 9	Córrego santa Rita/ São Francisco	Formosa/ Go		ok	-	ok		OK
9986	43540	Rineloricaria caracacensis	Orinoco	Caicara del Orinoco/Bolivar	N 7°37'53.2" W 66°09'14.6"	ok	ok	ok		OK
9986	43541	Rineloricaria caracacensis	Orinoco	Caicara del Orinoco/Bolivar	N 7°37'53.2" W 66°09'14.6"	ok	ok	ok		OK
9986	43542	Rineloricaria caracacensis	Orinoco	Caicara del Orinoco/Bolivar	N 7°37'53.2" W 66°09'14.6"	ok	ok	ok		OK
Números da PUC RS	45228	Rineloricaria catamercensis	Salta			ok	-	-		-
11173	47901	Rineloricaria lanceolata	Ribeirão dos Veados/paraguai	Coxim/MS	S 18°42.338' W 54°83.472'	ok	ok	ok		OK
11173	47902	Rineloricaria lanceolata	Ribeirão dos Veados/paraguai	Coxim/MS	S 18°42.338' W 54°83.472'	ok	ok	ok		OK
11176	47903	Rineloricaria cacerensis	Ribeirão dos Veados/paraguai	Coxim/MS	S 18°42.338' W 54°83.472'	ok	ok	ok
11176	47904	Rineloricaria cacerensis	Ribeirão dos Veados/paraguai	Coxim/MS	S 18°42.338' W 54°83.472'	ok	ok	ok		OK
11174	47905	Rineloricaria cacerensis	Vila Bela da Santíssima Trindade/MT	Afluente Rio Guaporé	S 14°96.904' W 59°98.319'	ok	ok	ok		OK
11175	47908	Rineloricaria cacerensis	Vila Bela da Santíssima Trindade/MT	Afluente Rio Guaporé	S 15°01.0642'' W 59°95.762'	ok	ok	ok		OK
11177	47910	Rineloricaria cf. worlfei	Rio Jaci-Paraná	Porto Velho/RO	S 09°15'23.3'' W 64°23'13.6''	ok	ok	ok
11178	47911	Rineloricaria lanceolata	Rio Mutumparaná/madeira	Porto Velho/RO	S 09°61.7900'' W 64°93.339'	ok	ok	ok		OK
11178	47912	Rineloricaria lanceolata	Rio Mutumparaná/madeira	Porto Velho/RO	S 09°61.7900'' W 64°93.339'	-	-	-
11179	47913	Rineloricaria cf. worlfei	Rio Mutumparaná/madeira	Porto Velho/RO	S 09°61.7900'' W 64°93.339'	-	-	-
11181	47917	Rineloricaria cf. worlfei	Rio Lajeado/madeira	Guajará Mirim/RO	S 10°44.1568'' W 65°34.434'	ok	ok	-		OK
11182	47918	Rineloricaria lanceolata	Rio Lajeado/madeira	Guajará Mirim/RO	S 10°44.1568'' W 65°34.434'	ok	ok	ok	OK
11183	47923	Rineloricaria aff. falax	Afluente rio Mamoré	Guajará Mirim/RO	S 10°13'54.4'' W 65°16'58.8''	ok	ok	ok		OK
11183	47924	Rineloricaria aff. falax	Afluente rio Mamoré	Guajará Mirim/RO	S 10°13'54.4'' W 65°16'58.8''	ok	ok	ok		OK
11184	47926	Rineloricaria cf. worlfei	Afluente rio Abunã	Porto Velho/RO	S 09°66.0115" W 65°37.2148"	ok	ok	ok	OK
11185	47927	Rineloricaria phoxocephala	Riacho sem nome/purus	Humaitá/AM	S 07°31'19.9" W 63°20'50.6"	ok	-	ok		OK
11186	47929	Rineloricaria lanceolata	Afluente rio Purus	Lábrea/AM	S 07°56.110' W 63°27.353'	-	ok	ok		OK
11187	47933	Rineloricaria aff. falax	Igarapé sem nome/madeira	Humaitá/AM	S 8°11'46'' W 63°51'48''	ok	ok	ok		OK
11188	47937	Rineloricaria cf. worlfei	Rio Quinta2	Porto Velho/AM	S 9°03'40.6'' W 64°01'16.3''	ok	ok	ok
10716	49673	Rineloricaria nigricauda	Queluz/SP	Rio Marambaia/Paraiba do Sul	S 22°30'16.5'' W 44°44'23.1''	ok	ok	ok		OK
11434	50968	Rineloricaria cf. pentamaculata	Ivaí/PR	Ribeirão Andirá/Rio Paraná		ok	-	-		OK
11434	50969	Rineloricaria cf. pentamaculata	Ivaí/PR	Ribeirão Andirá/Rio Paraná		ok	-	-		OK
11434	50970	Rineloricaria cf. pentamaculata	Ivaí/PR	Ribeirão Andirá/Rio Paraná		ok	-	ok	OK
11434	50971	Rineloricaria cf. pentamaculata	Ivaí/PR	Ribeirão Andirá/Rio Paraná		ok	ok	-		OK
11434	50972	Rineloricaria cf. pentamaculata	Ivaí/PR	Ribeirão Andirá/Rio Paraná		ok	ok	ok		OK
11400	51101	Rineloricaria nigricauda	Cordeiro/RJ	Rio Macucu/ paraiba do sul	S 21°59'37.1'' W42°16'41.4''	ok	ok	ok	OK
11400	51102	Rineloricaria nigricauda	Cordeiro/RJ	Rio Macucu/ paraiba do sul	S 21°59'37.1'' W42°16'41.4''	ok	ok	ok		OK
11402	51107	Rineloricaria maackii	São Mateus do Sul/PR	Rio Iguaçu	S 25°47'11.0'' W50°13'40.0''	ok	ok	ok	OK
11403	51108	Rineloricaria maackii	Paulo Frontin/PR	Rio Iguaçu	S 26°00'01.3'' W50°51'44.4''	ok	ok	-		OK
11401	51111	Rineloricaria langei	Curitiba/PR	Rio Piraquara	S 25°28'49.0'' W49°06'10.2''	ok	ok	ok		OK
11401	51112	Rineloricaria langei	Curitiba/PR	Rio Piraquara	S 25°28'49.0'' W49°06'10.2''	ok	ok	ok		OK
11416	51116	Rineloricaria anitae	Número ta nesse lte mas nao na coleçao			ok	ok	ok+-		OK
11404	51121	Rineloricaria tropeira	Rufino/SC	Rio Uruguai	S 27°51'45.6'' W49°47'05.4''	ok	ok	-		OK
11409	51123	Rineloricaria tropeira	Campos Novos/SC	Rio São João/ Uruguai	S 27°23'31.3'' W51°09'30.7''	ok	ok	ok	OK
11410	51129	Rineloricaria anitae	Campos Novos/SC	Rio São João/ Uruguai	S 27°23'31.3'' W51°09'30.7''	ok	ok	-	OK
11413	51131	Rineloricaria anhanguapitan	Cacique Duble/RS	Rio Cará/ Uruguai	S 27°46'44.8'' W51°39'31.7''	ok	ok	-		OK
11418	51132	Rineloricaria capitania	Condor/RS	tributario do uruguai	S 28°12'30.3'' W53°27'25.7''	ok	ok	ok		OK
11415	51136	Rineloricaria capitania	Ijuí/RS	tributario do uruguai	S 28°12'53.8'' W53°26'11.0''	ok	ok	ok		OK
A definir**	51141	Rineloricaria aff. microlepidogaster	Número ta nesse lote mas nao na coleçao			ok	ok	ok		OK
A definir**	51142	Rineloricaria aff. cadeae	Número ta nesse lote mas nao na coleçao			ok	ok	-		OK
11432	51152	Rineloricaria aff. cadeae	Agudo/RS	tributario do uruguai	S 29°33'53.3'' W53°17'07.9''	ok	ok	ok		OK
11431	51153	Rineloricaria aff. microlepidogaster	Agudo/RS	tributario do uruguai	S 29°33'53.3'' W53°17'07.9''	ok	ok	ok		OK
11412	51158	Rineloricaria zaina	Palmitinho/RS	Córrego do Leão/ urugai	S 27°20'21.6'' W53°37'26.9''	ok	ok	-		OK
11417	51163	Rineloricaria anhanguapitan	Ibiaça/RS	tributario do uruguai	S 28°02'39.3'' W51°46'12.4''	ok	ok	ok		OK
11420	51169	Rineloricaria aff. cadeae	São Miguel das Missões/RS	tributario do uruguai	S 28°47'00.5'' W54°26'55.8''	ok	ok	-		OK
11419	51170	Rineloricaria stelatta	Número ta nesse lote mas nao na coleçao	tributario do uruguai		ok	ok	ok	OK
11419	51172	Rineloricaria stelatta	Número ta nesse lote mas nao na coleçao	tributario do uruguai		ok	ok	ok
	52978					ok	-	-		-
	52979					ok	-	-		-
	52983					-	-	-		-
	52987					ok	-	-		-
	57003					ok	ok	-		-
	57379					ok	ok	-		-
	57808					-	ok	-		-
	57809					-	-	-		-
	59109					ok	ok	-		-
	60668					ok	ok	-		-
	60669					ok	ok	-		-
	60699					-	-	-		-
	60700					ok	ok	-		-
	61394					ok	-	-		-
	61400					ok	-	-		-
a definir**	a definir	Rineloricaria aff. Cascerencis	PARÁ	Rio Guamá	a definir	ok	-	-		-
GRUPO EXTERNO	TECIDO	ESPÉCIE	BACIA	LOCALIDADE		COI	CitB	12-16s	Reticulon
	22907	Farlowella sp.				ok	-
	27136	Loricariichthys platimetopon				ok	-
	4046	Sturisoma sp.				ok	-
	21364	Harttia_loricariformis				ok	-			OK
LISTA RESERVA	TECIDO	ESPÉCIE	BACIA	LOCALIDADE			sequenciado	amplificado
9075	42669	Rineloricaria aff. heteroptera	Rio Guamá/Amazonas	Ourém/PA		ok
901	7326	Rineloricaria cadeae	Afluente Rio Guaíba	Eldorado do Sul/RS		ok	OK			OK
3336	20466	Rineloricaria cadeae	Atlântico	Rio Grande/RS		ok	OK
3644	21692	Rineloricaria cf. baliola	Rio Garuva/Atlántico	Garuva/SC			ok			OK
1731	12866	Rineloricaria heteroptera	Rio Urubuí/Rio Amazonas	Presidente Figueiredo/AM		ok
4878	25654	Rineloricaria sp. 7	Rio Negro/Amazonas	Barcelos/AM		ok	-	-
1557	11502	Rineloricaria lanceolata	Rio das Mortes/Araguaia	Barra do Garça/MT
4367	24133	Rineloricaria lanceolata	Igarapé Água Azul/ Amazonas	Mucajaí/RR		ok		ok		OK
4367	24137	Rineloricaria lanceolata	Igarapé Água Azul/ Amazonas	Mucajaí/RR		ok
4367	24135	Rineloricaria lanceolata	Igarapé Água Azul/ Amazonas	Amazonas
4409	24247	Rineloricaria sp. 7	Rio Negro	Barcelos/AM		ok	-	-		OK
7487	35583	Rineloricaria sp. 2a	Rio Ribeira de Iguape	Registro/SP			ok			OK
3384	21280	Rineloricaria strigilata	Arroio dos Corrientes	Pelotas/RS
3384	21281	Rineloricaria strigilata	Arroio dos Corrientes	Pelotas/RS
4767	25561	Rineloricaria strigillata	Rio Guaíba/ Atlântico	Barra do Ribeiro/RS
5149	26283	Rineloricaria lanceolata	Rio Paraguai	Barra do Bugres/MT		ok				OK
9080	42683	Rineloricaria aff. heteroptera	Rio Guamá/Amazonas	Ourém/PA		-	ok	-
A definir **	38077	Rineloricaria lanceolata	Rio Seputuba/ Paraguai	Tangará da serra/ MT		ok	-	-
6390	29768	Rineloricaria pentamaculata	La Plata Basin/Rio Tibagi	Califórnia/PR		ok
	41708	Rineloricaria sp (reis)	Rio Jacui			ok
4085	23514	Rineloricaria sp.	Rio Moa/Rio Juruá	Mâncio Lima/AC		ok
6390	29769	Rineloricaria pentamaculata	La Plata Basin/Rio Tibagi	Califórnia/PR		ok	OK
3262	20051	Rineloricaria sp. 1	Bacia Rio Pozuzo/Ucayali	Pozuzo/Pasco Peru		ok	OK			OK
9074	42672	Rineloricaria sp.	Rio Guamá/Amazonas	Ourém/PA		-	OK
3273	20083	Rineloricaria sp. 1	Bacia Rio Pozuzo/Ucayali	Pozuzo/Pasco Peru		ok
8222	38083	Rineloricaria sp. 2a	Rio Mongaguá	Itanhaem		ok	OK			OK
2128	21378	Rineloricaria sp. 2a	Riacho Sítio do Meio	Mongaguá/SP		ok		c/ mónica
9078	42681	Rineloricaria aff. heteroptera	Rio Guamá/Amazonas	Ourém/PA		-	ok	-
4949	7930	Rineloricaria sp. 15 grupo lima	Drenagem Rio Paraíba do Sul	Bananal/SP		-
802	7940	Rineloricaria sp. 15 Grupo lima	Rio Paraíba do Sul	Bananal/SP		-				OK
6459	29120	Rineloricaria sp. 17 Grupo lima	Rio Paraíba do Sul	Guararema/SP		ok
6459	29121	Rineloricaria sp. 17 Grupo lima	Rio Paraíba do Sul	Guararema/SP		-				OK
6453	29140	Rineloricaria sp. 17 Grupo lima	Bacia Costeira Ocidental	Guararema/SP		ok				OK
6444	29081	Rineloricaria sp. 17 Grupo lima sp1	Rio Paraíba do Sul	Guararema/SP		ok	OK			OK
4367	24134	Rineloricaria lanceolata	Igarapé Água Azul/ Amazonas	Mucajaí/RR		ok	-	-
7965	37321	Rineloricaria sp. 3 NOVA	Arinos/Tapajós/Amazonas	Nova Mutum/MT		ok	ok			OK
7949	37294	Rineloricaria sp. 3/ NOVA	Arinos/Tapajós/Amazonas	Nova Mutum/MT						OK
6453	29139	Rineloricaria lima	Rio Paraíba do Sul	Guararema/SP			ok
7048	34142	Rineloricaria sp. 6/ NOVA	Rio Negro/Rio Amazonas	São Gabriel da Cachoeira/AM
7048	34143	Rineloricaria sp. 6/ NOVA	Rio Negro/Rio Amazonas	São Gabriel da Cachoeira/AM						OK
7048	34144	Rineloricaria sp. 6/ NOVA	Rio Negro/Rio Amazonas	São Gabriel da Cachoeira/AM
	41715	Loricariichthys platimetopon				COI
	41714	Spatuloricaria platimetopon
5420	27135	Loricariichthys platimetopon	Rio Jari/Rio Amazonas	Almeirim/PA			OK
8282	37374	Harttia "Doceana"	Doce	Ferros MG
	7930
	7940						ok
	29119						ok
	8265					ok	ok
	21782
	6333
	21668
	21930
1557	11504	Rineloricaria lanceolata	Rio das Mortes/Araguaia	Barra do Garça/MT			ok
	20082						ok
	42689						ok

## Sheet: Plan2
Loricaria sp.	169	4032	Rio Acre/Amazonas	Rio Branco/ AC	S 10°03,320’ W 67°51,450’	X	-	X	X
Lamontichthys filamentosus	162	4038	Rio Acre/Amazonas	Rio Branco/AC	S 10°03,320’ W 67°51,450’	X	-	X	X
Sturisoma sp.	161	4046	Rio Acre/Amazonas	Rio Branco, AC	S 10°03,320’ W 67°51,450’	X	-	X	X
Pseudohemiodon sp.	163	4060	Rio Acre/Amazonas	Rio Branco, AC	S 10°03,320’ W 67°51,450’	X	-	-	-
Rineloricaria lima	4949	7930	Rio Paraíba do sul	Bananal/SP	S 22°49,107’ W 44°27,769'	X	X	X	X
Rineloricaria lima	802	7940	Rio Paraíba do sul	Bananal/SP	S 22°49,107’ W 44°27,769'	X	X	X	X
Rineloricaria cacerensis	681	8022	La plata basin	Região de Rombado, afluente rio Pirai	S 16°25,680' W 56°25,143'	X	X	X	X
Rineloricaria sp.	728	8265	Rio Itapucu	Jaraguá do Sul/SC	S 26°26,812’ W 49°09.908'	X	X	X	X
Rineloricaria kronei	728	8266	Rio Itapucu	Jaraguá do Sul/SC	S 26°26,812’ W 49°09.908'	X	X	-	X
Rineloricaria jaraguensis	730	8369	Córrego Ribeirão Cavalo	Jaraguá do Sul/SC	S 21°14'07.4' W 43°30'50.5''	X	X	X	X+-
Rineloricaria cf. kronei	771	8535	Rio Marumbi	Morretes/PR	S 25°29,197’ W 48°49,978'	X	X	X	X
Rineloricaria cf. kronei	771	8536	Rio Marumbi	Morretes/PR	S 25°29,197’ W 48°49,978'	X	X	X	X
Rineloricaria sp. 2	1248	11176	Ribeirão Grande	Miracatu/SP	S 18°42.338' W 54°83.472'	X	X	-	X
Rineloricaria lanceolata	1557	11501	Rio das Mortes/Araguaia	Barra do Garça/MT	S 15°29'57.3'' W 52°12'10.4''	X	X	X	X
Rineloricaria lanceolata	1557	11503	Rio das Mortes/Araguaia	Barra do Garça/MT	S 15°29'57.3'' W 52°12'10.4''	X	X	X	X
Rineloricaria lanceolata	1557	11504	Rio da mortes/Araguaia	Barra do Garça/MT	S 15°29'57.3'' W 52°12'10.4''	X	X	X	X
Spatuloricaria sp.	5049	11506	Rio das Mortes/Araguaia	Barra do Garça/MT	S 15°29'57.3'' W 52°12'10.4''	X	-	X	X
Rineloricaria osvaldoi	1650	11818	Rio Vermelho/ Araguaia	Goias/GO	S 15°55'01.5'' W 50°07'43.3''	X	X	X	X
Rineloricaria heteroptera	1731	12864	Rio Urubuí/Rio Amazonas	Presidente Figueiredo/AM	S 01°59'39.3'' W 60°01'40.3''	X	X	X	X
Rineloricaria heteroptera	1731	12865	Rio Urubuí/Rio Amazonas	Presidente Figueiredo/AM	S 01°59'39.3'' W 60°01'40.3''	X	X	X	X
Rineloricaria cf. kronei	2028B	13886	Rio Garuva	Garuva/SC	S 26°00'09.2'' W 48°51'56.6''	X	X	X	X
Rineloricaria cubatoni	2036	13918	Rio Canela	Joinvile/SC	S 26°10'35.4'' W 48°54'37.0''	X	X	X	X
Rineloricaria cf. langei	2047	13959	Rio Garuva	Garuva/SC	S 26°00'14.2'' W 48°52'05.9''	X	X	X	X
Rineloricaria kronei	2070	14396	Rio Nhundiaquara	Morretes/PR	S 25°27'29.4'' W 48°50'05.0''	X	X	X	X
Rineloricaria cf. langei	2082	14424	Rio Sagrado	Morretes/PR	S 25°33'17.4'' W 48°48'02.5''	X	X	X	X
Rineloricaria lanceolata	2433	16282	Rio das Mortes/Araguaia	Barra do Garça/MT	S 15°40'57.7’' W 52°13'24.8'’	X	X	X	X
Rineloricaria urachanta	2762	18551	Río Llano Sucio/ Atlântico	Santa Rita Arriba/Colón Panamá	N 09°19’26.2'' W 79°46'08.2''	X	X	X	X
Rineloricaria latirostris	2949	19533	Rio Grande/Rio Paraná	Colômbia/SP	S 20°14'10.2'' W 48°40'42.0''	X	-	-	X
Rineloricaria sp.	3262	20051	Bacia Rio Pozuzo/Ucayali	Pozuzo/Pasco/Peru	S 10º02’20,4’’ W 075º34’55,4’’	X	X	X	X
Rineloricaria sp. 11	3262	20052	Bacia Rio Pozuzo/Ucayali	Pozuzo/Pasco Peru	S 10º02’20,4’’ W 075º34’55,4’’	X	X	X	X
Rineloricaria sp. 11	3273	20083	Bacia Rio Pozuzo/Ucayali	Pozuzo/Pasco Peru	S 10º02’57,6’’ W 075º32’28,8’’	X	X	X	X
Rineloricaria cadeae	3336	20466	Costeira Atlântico	Rio Grande/RS	S 32°09'06.9'' W 52°06'24.2''	X	X	X	X
Rineloricaria strigilata	3384	21279	Arroio dos Corrientes	Pelotas/RS		X	X	X	X
Rineloricaria longicauda	7564	21282	Arroio dos Corrientes	Pelotas/RS	S 31°28'46.3'' W 52°12'46.9''	X	X	-	X
Rineloricaria cadeae	9159	21283	Arroio dos Corrientes	Pelotas/RS	S 31°28'46.3'' W 52°12'46.9''	X	X	X	X
Rineloricaria sp.	2128	21376	Costeira Atlântico	Mongaguá/SP	S 24°05'11.7'' W 46°43'59.5''	X	-	X	X
Rineloricaria sp.	2128	21378	Costeira Atlântico	Mongaguá/SP	S 24°05'11.7'' W 46°43'59.5''	X	X	X	X
Rineloricaria sp.3	2134	21394	Rio do Peixe	Pedro de Toledo/SP	S 24°16'35.5'' W 47°13'33.2''	X	X	X	X
Rineloricaria sp. 3	2134	21396	Rio do Peixe	Pedro de Toledo/SP	S 24°16'35.5'' W 47°13'33.2''	X	X	X	X
Rineloricaria parva	Números da PUC RS	21616	Uruguaiana			X	X	X	X
Rineloricaria sp.1	9162	21658	Ribeirão Cavalo/ Atlantico	Jaraguá do Sul/SC	S 26°28'17.2'' W 49°10'55.1''	X	X	-	X
Rineloricaria jaraguensis	3633	21659	Ribeirão Cavalo/ Atlântico	Jaraguá do Sul/SC	S 26°28'17.2'' W 49°10'55.1''	X	X	X	X
Rineloricaria sp.1	9162	21661	Ribeirão Cavalo/ Atlantico	Jaraguá do Sul/SC	S 26°28'17.2'' W 49°10'55.1''	X	X	-	X
Rineloricaria jaraguensis	3633	21662	Ribeirão Cavalo	Jaraguá do Sul/SC	S 26°28'17.2'' W 49°10'55.1''	X	X	X	X
Rineloricaria kronei	3644	21692	Rio Garuva	Garuva/SC	S 26°00'10.3'' W 48°52'22.7''	X	X	X	X
Rineloricaria cf. langei	3657	21720	Rio Passa Sete	Morretes/PR	S 25°31'14.9'' W 48°47'52.7''	X	X	X	X
Rineloricaria microlepidogaster	Números da PUC RS	22176	Ernestina/	Arroio sem nome/ -	28.495833,-52.5925	-	-	-	-
Rineloricaria malabarbai	Números da PUC RS	22734	Nova Palma			-	X	-	-
Farlowella sp.	4043	22907	Rio Juruá/Amazonas	Cruzeiro do Sul/AC	S 7°37'20.0'' W 72°47'42.2''	X	-	X	X
Rineloricaria lanceolata	4051	22930	Rio Juruá/Amazonas	Cruzeiro do Sul/AC	S 7°37'20.0'' W 72°47'42.2''	X	X	X	X
Rineloricaria sp. 17	4085	23513	Rio Moa/Rio Juruá	Mâncio Lima/AC	S 07°34'28.8' W 72°55'24.9''	X	X	X	X
Brochiloricaria macrodon	5048	24033	Rio Taquari/ Rio Paraguai	Coxin/MT	S 18°31'' W 54°44'	X	-	X	X
Rineloricaria sp. 13	4343	24075	Rio branco / Rio Amazonas	Boa Vista/RR	N 03°11'00.8'' W 60°33'20.0''	X	X	X	X
Rineloricaria sp.	4343	24076	Igarapé do Cajual/Rio Amazônas	Boa Vista/RR	N 03°11'00.8'' W 60°33'20.0''	X	X	X	X
Rineloricaria lanceolata	4367	24135	Igarapé Água Azul/ Amazonas	Mucajaí/RR	N 02°18'02.0" W 60°55'20.7"	X	X	X	X
Rineloricaria lanceolata	4367	24136	/Rio branco/ Amazonas	Mucajaí/RR	N 02°18'02.0" W 60°55'20.7"	X	X	X	X
Rineloricaria sp.	4409	24247	Rio Negro/Amazônas	Barcelos/AM	S 00°55'30.0'' W 62°51'51.4''	X	-	X	X
Rineloricaria sp. 19	4409	24248	Rio Negro	Barcelos/AM	S 00°55'30.0'' W 62°51'51.4''	X	X	X	X
Rineloricaria sp. 19	4878	25653	Rio Negro/Amazonas	Barcelos/AM	S 00°53'14.8'' W 63°02'49.5''	X	X	X	X
Rineloricaria cf. latirrostris	5168	26332	Ribeirão Tamanduá	Itatinga, SP	S 23°13’50’’ W 48°31’58’’	X	X	X	X
Rineloricaria cf. latirrostris	5168	26333	Ribeirão Tamanduá	Itatinga, SP	S 23°13’50’’ W 48°31’58’’	X	X	X	X
Rineloricaria sp. 12	5249	26472	Rio Jari	Laranjal do Jari/AP	S 00°38’47’’ W 52°30’31’’	X	X	X	X
Loricariichthys cf. platymetopon	5420	27135	Rio Jari/Rio Amazonas	Almeirim/PA	S 00°56’00’’ W 52°32’30’’	X	X	X	X
Loricariichthys cf. platymetopon	5420	27136	Rio Jari/Rio Amazonas	Almeirim/PA	S 00°56’00’’ W 52°32’30’’	X	X	X	X
Rineloricaria sp.	Números	28832	Rio Branco/AC	/Purus/Rio Iquiri/	-10.078611,-67.543056,28832	-	-	-	-
Rineloricaria sp.	Números	28832	Rio Branco/AC	/Purus/Rio Iquiri/	-10.078611,-67.543056,28832	-	-	-	-
Rineloricaria sp.	Números da PUC RS	28832	Rio Branco/AC	/Purus/Rio Iquiri/	-10.078611,-67.543056,28832	-	-	-	-
Rineloricaria sp.	6444	29081	Rio Paraíba do Sul	Guararema/SP	S 23°22'26.2'' W 46°03'10.6''	X	X	X	X
Rineloricaria nigricauda	6465	29101	Rio Paraíba do Sul	Guararema/SP	S 23°22'08.5'' W 46°01'28.3''	X	X	X	X
Rineloricaria sp.	6459	29119	Rio Paraíba do Sul	Guararema/SP	S 23°21'45.7'' W 45°59'26.2''	X	X	X	X
Rineloricaria sp.	6453	29139	Rio Paraíba do Sul	Guararema/SP	S 23°21'38.2'' W 45°59'69.0''	X	X	X	X
Rineloricaria sp. 20	6318	29377	Ribeirão Água Santa /Rio Paraíba do Sul	São José dos Barreiros/SP	S 22°39'19.6'' W 44°34''44.0''	X	X	X	X
Rineloricaria rupestris	6135	29526	Rio Santa Rosa/Lago Maracaibo	Machiques de Perijá/Zulia/ Venezuela	N 09°38'53.8' W 72°34'56.4''	X	X	X	X
Rineloricaria pentamaculata	6390	29769	Rio Tibagi	Califórnia/PR	S 23°40.915' W 51°18.913'	X	X	-	X
Rineloricaria pentamaculata	6390	29770	La Plata Basin/Rio Tibagi	Califórnia/PR	S 23°40.915' W 51°18.913'	X	X	X	X
Rineloricaria pentamaculata	6390	29772	La Plata Basin/Rio Tibagi	Califórnia/PR	S 23°40.915' W 51°18.913'	X	X	X	X
Rineloricaria lima	6351	29876	Paraíba do sul	Pindamonhangaba/SP	S 22°47'08.4'' W 45°27'20.2''	X	X	X	X
Harttia leiopleura	6487	31527	Rio das Velhas/Rio São Francisco	São Bartolomeu/MG	S 20°18'43.3'' W 43°34'02.0''	X	-	-	-
Rineloricaria sp. 4	6832	33084	Rio Fau	Miracatu/SP	S 24°12,441' W 47°28,616'	X	X	-	X
Rineloricaria sp. 4	6832	33085	Rio Fau	Miracatu/SP	S 24°12,441' W 47°28,616'	X	X	-	X
Rineloricaria sp. 18	7048	34141	Rio Negro/Rio Amazonas	São Gabriel da Cachoeira /AM	N 00°16.259' W 66°38.365'	X	X	X	X
Rineloricaria sp. 18	7048	34145	Rio Negro/Rio Amazonas	São Gabriel da Cachoeira/AM	N 00°16.259' W 66°38.365'	X	X	X	X
Rineloricaria sp. 5	7061	34185	Igarapé do 20	São Gabriel da Cachoeira/AM	N 00°02.975' W 66°38.365'	X	X	X	X
Rineloricaria sp. 5	7061	34186	Igarapé do 20	São Gabriel da Cachoeira/AM	N 00°02.975' W 66°38.365'	X	X	X	X
Rineloricaria cf. langei	7157	34312	Ribeirão Jacareí/ Atlântico	Matinhos/PR	S 25°32'23.4'' W 48°41'19.2''	X	X	X	X
Rineloricaria sp. 2	7487	35583	Rio Ribeira de Iguape	Registro/SP	S 24°23'29.8'' W 47°50'06.6''	X	X	X	-
Rineloricaria kronei	7423	35704	Rio Ribeira de Iguape/Atlântico	Jacupiranga/SP	S 24°45'25.0'' W 48°04'07.2''	X	X	X	X
Rineloricaria parva	7591	36243	Barão de Melgaço/MT	Lagoa Margina rio Cuiabá	S 16°11'39.5'' W 55°48'25.1''	X	X	X	X
Rineloricaria cacerensis	9160	36244	Lagoa Margina rio Cuiabá	Barão de Melgaço/MT	S 16°11'39.5'' W 55°48'25.1''	X	X	X	X
Rineloricaria sp.	Números	36511	Sapezal/MT/ -	Rio Saue Uina,	13.539444,-58.846667,36511	-	-	-	-
Rineloricaria sp. 6	7919	37164	Rio Tavares	Ubatuba/SP	S 23°26'44.1'' W 45°05'23.2''	X	X	-	X
Rineloricaria sp. 6	7919	37165	Rio Tavares	Ubatuba/SP	S 23°26'44.1'' W 45°05'23.2''	X	X	-	X
Rineloricaria sp. 3	7949	37294	Arinos/Tapajós/Amazonas	Nova Mutum/MT	S 13°48'03.1'' W 56°01'38.4''	X	X	-	X
Rineloricaria sp. 16	7965	37320	Arinos/Tapajós/Amazonas	Nova Mutum/MT	S 13°48'13.2'' W 56°09'25.5''	X	X	X	X
Rineloricaria sp. 3	7965	37321	Arinos/Tapajós/Amazonas	Nova Mutum/MT	S 13°48'13.2'' W 56°09'25.5''	X	X	X	X
Rineloricaria sp. 14	8282	37573	Rio São Francisco	Jaíba/ MG		X	-	-	-
Rineloricaria parva	8471	38071	Rio Paraguai	Cáceres/ MT	S 16°03'50.7' W 57°42'29.8''	X	X	X	X
Rineloricaria lanceolata	A definir**	38076	Rui seputuba/ Paraguai	Tangará da serra/ MT		X	X	X	X
Rineloricaria sp. 16	A definir**	38081	Rio Arinos/ Tapajós/ Amazonas	Diamantino/ MT		X	X	X	X
Rineloricaria sp. 2	8222	38083	Costeira/Atlantico	Mongaguá/SP	S 24°06'02.9" W 46°43'51.2"	X	X	X	X
Rineloricaria latirrostris	A definir**	38088	Bacia do Tietê	Marapuama/SP		X	-	-	X
Rineloricaria sp. 10	8941	41699	Rio Jacui	Jacuí /RS	S 29°26'49'' W 53°15'36''	X	X	X	X+-
Rineloricaria aequalicuspis	8943	41701	Rio Cerrito	RS	S 29°34'14'' W 50°15'50''	X	X	X+/-	X
Rineloricaria longicauda	8944	41702	Arroio Arambaré	São gonçalo	S 31°51'51'' W 52°49'24''	X	X	-	X
Rineloricaria quadrencis	8945	41703	Lagoa Fortaleza	Tramandaí/RS	S 30°09'02'' W 50°14'39''	X	X	X	-
Rineloricaria cadeae	8946	41704	Rio Jacui/costeira	Jacuí/RS	S 29°31'35'' W 53°18'08''	X	X	X	X
Rineloricaria microlepdogaster	8947	41705	Rio Jacui	Jacuí/RS	S 29°36'02'' W 53°16'49''	X	X	X	-
Rineloricaria sp. 8	8950	41708	Arroio do Tigre/ costeira	Jacuí/RS	S 29°29'25'' W 53°28'45''	X	X	-	-
Rineloricaria lanceolata	12199	41709	Rio Acre/Amazonas	Rio Branco/AC	S 09°56'31.0'' W 67°53'46.2''	X	X	X	X
Rineloricaria aff. cacerensis	10615	41710	Igarapé Quinoá	Rio Branco/AC	S 09°56'31.0'' W 67°53'46.2''	X	X	X	X
Rineloricaria aff. cacerensis	10564	41711	Igarapé proximo a fão francisco	Rio Branco/AC	S 09°55'52.9'' W 67°53'07.8''	X	X	X	X
Rineloricaria sp. 15	10641	41712	Igarapé do Iquirí	Rio Branco/AC	S 10°04'44.3'' W 67°32'33.9''	X	X	X	X
Rineloricaria sp. 15	10641	41713	Igarapé do Iquirí	Rio Branco/AC	S 10°04'44.3'' W 67°32'33.9''	X	X	X	X
Rineloricaria aff. heteroptera	9080	42669	Rio Guamá/Amazonas	Ourém/PA	S 01°34'28.3'' W 47°02'03.5''	X	X	X	-
Rineloricaria lanceolata	9073	42671	Rio Guamá/Amazonas	Ourém/PA	S 01°34'28.3'' W 47°02'03.5''	X	X	X	X
Rineloricaria aff. heteroptera	9084	42686	Rio Guamá/Amazonas	Ourém/PA	S 01°34'17.0'' W 47°10'10.5''	X	X	X	-
Rineloricaria sp. 9	A definir**	43536	Córrego santa Rita/ São Francisco	Formosa/ Go		X	-	X	X
Rineloricaria sp. 9	A definir**	43537	Córrego santa Rita/ São Francisco	Formosa/ Go		X	-	X	X
Rineloricaria sp. 9	A definir**	43539	Córrego santa Rita/ São Francisco	Formosa/ Go		X	-	X	X
Rineloricaria caracacensis	9986	43540	Orinoco	Caicara del Orinoco/Bolivar	N 7°37'53.2" W 66°09'14.6"	X	X	X	X
Rineloricaria caracacensis	9986	43541	Orinoco	Caicara del Orinoco/Bolivar	N 7°37'53.2" W 66°09'14.6"	X	X	X	X
Rineloricaria caracacensis	9986	43542	Orinoco	Caicara del Orinoco/Bolivar	N 7°37'53.2" W 66°09'14.6"	X	X	X	X
Rineloricaria catamercensis	Números	45228	Salta			-	-	-	-
Rineloricaria lanceolata	11173	47901	Ribeirão dos Veados/paraguai	Coxim/MS	S 18°42.338' W 54°83.472'	X	X	X	X
Rineloricaria lanceolata	11173	47902	Ribeirão dos Veados/paraguai	Coxim/MS	S 18°42.338' W 54°83.472'	X	X	X	X
Rineloricaria cacerensis	11176	47903	Ribeirão dos Veados/paraguai	Coxim/MS	S 18°42.338' W 54°83.472'	X	X	X	-
Rineloricaria cacerensis	11176	47904	Ribeirão dos Veados/paraguai	Coxim/MS	S 18°42.338' W 54°83.472'	X	X	X	X
Rineloricaria cacerensis	11174	47905	Vila Bela da Santíssima Trindade/MT	Afluente Rio Guaporé	S 14°96.904' W 59°98.319'	X	X	X	-
Rineloricaria cacerensis	11175	47908	Vila Bela da Santíssima Trindade/MT	Afluente Rio Guaporé	S 15°01.0642'' W 59°95.762'	X	X	X	-
Rineloricaria cf. worlfei	11177	47910	Rio Jaci-Paraná	Porto Velho/RO	S 09°15'23.3'' W 64°23'13.6''	X	X	X	X
Rineloricaria lanceolata	11178	47911	Rio Mutumparaná/madeira	Porto Velho/RO	S 09°61.7900'' W 64°93.339'	X	X	X	X
Rineloricaria cf. worlfei	11181	47917	Rio Lajeado/madeira	Guajará Mirim/RO	S 10°44.1568'' W 65°34.434'	X	X	X	X
Rineloricaria lanceolata	11182	47918	Rio Lajeado/madeira	Guajará Mirim/RO	S 10°44.1568'' W 65°34.434'	X	X	X	X
Rineloricaria aff. falax	11183	47923	Afluente rio Mamoré	Guajará Mirim/RO	S 10°13'54.4'' W 65°16'58.8''	X	X	X	X
Rineloricaria aff. falax	11183	47924	Afluente rio Mamoré	Guajará Mirim/RO	S 10°13'54.4'' W 65°16'58.8''	X	X	X	X
Rineloricaria cf. worlfei	11184	47926	Afluente rio Abunã	Porto Velho/RO	S 09°66.0115" W 65°37.2148"	X	X	X	X
Rineloricaria phoxocephala	11185	47927	Riacho sem nome/purus	Humaitá/AM	S 07°31'19.9" W 63°20'50.6"	X	-	X	X
Rineloricaria lanceolata	11186	47929	Afluente rio Purus	Lábrea/AM	S 07°56.110' W 63°27.353'	-	X	X	X
Rineloricaria aff. falax	11187	47933	Igarapé sem nome/madeira	Humaitá/AM	S 8°11'46'' W 63°51'48''	X	X	X	X
Rineloricaria cf. worlfei	11188	47937	Rio Quinta2	Porto Velho/AM	S 9°03'40.6'' W 64°01'16.3''	X	X	X	X
Rineloricaria Lima	10716	49673	Queluz/SP	Rio Marambaia/Paraiba do Sul	S 22°30'16.5'' W 44°44'23.1''	X	X	X	X
Rineloricaria cf. pentamaculata	11434	50971	Ivaí/PR	Ribeirão Andirá/Rio Paraná		X	X	X	X
Rineloricaria cf. pentamaculata	11434	50972	Ivaí/PR	Ribeirão Andirá/Rio Paraná		X	X	X	X
Rineloricaria nigricauda	11400	51101	Cordeiro/RJ	Rio Macucu/ paraiba do sul	S 21°59'37.1'' W42°16'41.4''	X	X	X	X
Rineloricaria nigricauda	11400	51102	Cordeiro/RJ	Rio Macucu/ paraiba do sul	S 21°59'37.1'' W42°16'41.4''	X	X	X	X
Rineloricaria maackii	11402	51107	São Mateus do Sul/PR	Rio Iguaçu	S 25°47'11.0'' W50°13'40.0''	X	X	X	X
Rineloricaria maackii	11403	51108	Paulo Frontin/PR	Rio Iguaçu	S 26°00'01.3'' W50°51'44.4''	X	X	X	X
Rineloricaria langei	11401	51111	Curitiba/PR	Rio Piraquara	S 25°28'49.0'' W49°06'10.2''	X	X	X	X
Rineloricaria langei	11401	51112	Curitiba/PR	Rio Piraquara	S 25°28'49.0'' W49°06'10.2''	X	X	X	X
Rineloricaria anitae	11416	51116	Número ta nesse lte			X	X	-	X
Rineloricaria tropeira	11404	51121	Rufino/SC	Rio Uruguai	S 27°51'45.6'' W49°47'05.4''	X	X	X	X
Rineloricaria tropeira	11409	51123	Campos Novos/SC	Rio São João/ Uruguai	S 27°23'31.3'' W51°09'30.7''	X	X	X	X
Rineloricaria anitae	11410	51129	Campos Novos/SC	Rio São João/ Uruguai	S 27°23'31.3'' W51°09'30.7''	X	X	-	X
Rineloricaria anhanguapitan	11413	51131	Cacique Duble/RS	Rio Cará/ Uruguai	S 27°46'44.8'' W51°39'31.7''	X	X	-	X
Rineloricaria capitania	11418	51132	Condor/RS	tributario do uruguai	S 28°12'30.3'' W53°27'25.7''	X	X	X	X
Rineloricaria capitania	11415	51136	Ijuí/RS	tributario do uruguai	S 28°12'53.8'' W53°26'11.0''	X	X	X	X
Rineloricaria aff. microlepidogaster	A definir**	51141	Número ta nesse lote			X	X	X	X
Rineloricaria aff. cadeae	A definir**	51142	Número ta nesse lote			X	X	X	X
Rineloricaria aff. cadeae	11432	51152	Agudo/RS	tributario do uruguai	S 29°33'53.3'' W53°17'07.9''	X	X	X	X
Rineloricaria zaina	11412	51158	Palmitinho/RS	Córrego do Leão/ urugai	S 27°20'21.6'' W53°37'26.9''	X	X	X	X
Rineloricaria aff. cadeae	11420	51169	São Miguel das Missões/RS	tributario do uruguai	S 28°47'00.5'' W54°26'55.8''	X	X	X	X
Rineloricaria stelatta	11419	51170	Número ta nesse lote mas nao na coleçao	tributario do uruguai		X	X	X	X
Rineloricaria stelatta	11419	51172	Número ta nesse lote mas nao na coleçao	tributario do uruguai		X	X	X	X
		52978				X	-	-	-
		52979				X	-	-	-
		52983				-	-	-	-
		52987				X	-	-	-
Rineloricaria sp.	13874	57379	Rio Amazonas/Rio Tapajós/ Rio Tracuá	Itaituba/PA	S 04°37'28.0'' W 56°23'18.0''	X	X	-	-
Rineloricaria sp.	14831	57808	Rio Amazonas	Iquitos/Loreto		-	X	-	-
Rineloricaria sp.	14831	57809	Rio Amazonas	Iquitos/Loreto		-	-	-	-
Rineloricaria sp.	14482	60668	Costeira Atlântico	Maquiné/RS	S 29°43'13.9'' W 50°11'55.2''	X	X	-	-
Rineloricaria sp.	14482	60669	Costeira Atlântico	Maquiné/RS	S 29°43'13.9'' W 50°11'55.2''	X	X	-	-
Rineloricaria longicauda	14494	60699	Costeira/ Atlântico	Palmares do Sul/RS		-	-	-	-
Rineloricaria longicauda	14494	60700	Costeira/ Atlântico	Palmares do Sul/RS		X	X	-	-
Rineloricaria baliola	14684	61394	Rio Uruguai	Cruz Alta/RS	S 28°54'30.1'' W 53°17'10.7''	X	-	-	-
Rineloricaria baliola	14684	61400	Rio Uruguai	Cruz Alta/RS	S 28°54'30.1'' W 53°17'10.7''	X	-	-	-
Rineloricaria aff. cascerencis	a definir**	a definir	PARÁ	Rio Guamá	a definir	X	-	-	-
ESPÉCIE	LOTE LBP	TECIDO LBPN	BACIA	LOCALIDADE	Coordenada	COI	CitB	12-16s	f-Reticulon 4

## Sheet: tabela tese
Specie ID	CollectionCode	Museum ID	River basing/ Main dreinage	Locality	Coordenate	Ecorregion
Rineloricaria aequalicuspis	LBP_8943	41701	Rio Cerrito	RS	S 29°34'14'' W 50°15'50''	335 Tramandai–Mampituba
Rineloricaria aequalicuspis	LBP_14482	60668	Costeira Atlântico	Maquiné/RS	S 29°43'13.9'' W 50°11'55.2''	334/ Laguna dos Patos
Rineloricaria aequalicuspis	LBP_14482	60669	Costeira Atlântico	Maquiné/RS	S 29°43'13.9'' W 50°11'55.2''	334/ Laguna dos Patos
Rineloricaria aff. fallax	LBP_7048	34141	Rio Negro/Rio Amazonas	São Gabriel da Cachoeira /AM	N 00°16.259' W 66°38.365'	314/Rio Negro
Rineloricaria aff. fallax	LBP_7048	34142	Rio Negro/Rio Amazonas	São Gabriel da Cachoeira/AM	N 00°16.259' W 66°38.365'	314/Rio Negro
Rineloricaria aff. fallax	LBP_7048	34143	Rio Negro/Rio Amazonas	São Gabriel da Cachoeira/AM	N 00°16.259' W 66°38.365'	314/Rio Negro
Rineloricaria aff. fallax	LBP_7048	34144	Rio Negro/Rio Amazonas	São Gabriel da Cachoeira/AM	N 00°16.259' W 66°38.365'	314/Rio Negro
Rineloricaria aff. fallax	LBP_7048	34145	Rio Negro/Rio Amazonas	São Gabriel da Cachoeira/AM	N 00°16.259' W 66°38.365'	314/Rio Negro
Rineloricaria anhanguapitan	LBP_11413	51131	Rio Cará/ Uruguai	Cacique Duble/RS	S 27°46'44.8'' W51°39'31.7''	333/Uper-Uruguai
Rineloricaria anhanguapitan	LBP_11417	51163	Riacho sem nome/Rio Uruguai	Ibiaça/RS	S 28°02'39.3'' W51°46'12.4''	333/Uper-Uruguai
Rineloricaria anitae	LBP_11409	51123	Rio São João/ Uruguai	Campos Novos/SC	S 27°23'31.3'' W51°09'30.7''	333/Uper-Uruguai
Rineloricaria anitae	LBP_11410	51129	Rio São João/ Uruguai	Campos Novos/SC	S 27°23'31.3'' W51°09'30.7''	333/Uper-Uruguai
Rineloricaria aurata	LBP_681	8022	La plata basin	Região de Rombado, afluente rio Pirai	S 16°25'40.8" W 56°25'8.58"	343/Paraguai
Rineloricaria aurata	LBP_11176	47904	Ribeirão dos Veados/paraguai	Coxim/MS	S 18°42'20.28" W 54°83'28.32"	343/Paraguai
Rineloricaria aurata	LBP_11174	47905	Rio Guaporé/Rio Amazonas	Vila Bela da Santíssima Trindade/MT	S 14°96'54.24" W 59°98'19.14"	321/Madeira Brazilian Shie
Rineloricaria aurata	LBP_11175	47908	Rio Guaporé/Rio Amazonas	Vila Bela da Santíssima Trindade/MT	S 15°01'3.84" W 59°95'45.72"	321/Madeira Brazilian Shie
Rineloricaria aurata	LBP_19023	52987	igarapé São Francisco/Amazonas	Rio Branco/AC	S 9°56'16.26" W 67°52'55.38"	320/Tapajós Juruena
Rineloricaria aurata	LBP_19023	52988	igarapé São Francisco/Amazonas	Rio Branco/AC	S 9°56'16.26" W 67°52'55.38"	320/Tapajós Juruena
Rineloricaria aurata	LBP_9160	36244	Lagoa Margina rio Cuiabá	Barão de Melgaço/MT	S 16°11'39.5'' W 55°48'25.1''	343/Paraguai
Rineloricaria aurata	LBP_10615	41710	Igarapé Quinoá//Rio Amazonas	Rio Branco/AC	S 09°56'31.0'' W 67°53'46.2''	318/Mamore madre de Dios
Rineloricaria aurata	LBP_10564	41711	Igarapé sem nome/Rio Amazonas	Rio Branco/AC	S 09°55'52.9'' W 67°53'07.8''	318/Mamore madre de Dios
Rineloricaria aurata	LBP_19021	69945	Rio Guamá/Rio Amazonas	Tracuateua	S1° 5' 56.30" W46° 57' 41.60"	323/Amazonas Estuaryand Coastal
Rineloricaria baliola	LBP_14684	61394	Rio Uruguai	Cruz Alta/RS	S 28°54'30.1'' W 53°17'10.7''	334/ Laguna dos Patos
Rineloricaria baliola	LBP_14684	61400	Rio Uruguai	Cruz Alta/RS	S 28°54'30.1'' W 53°17'10.7''	334/ Laguna dos Patos
Rineloricaria cadeae	LBP_901	7326	Afluente Rio Guaíba	Eldorado do Sul/RS	S 30°02'49.2" W 51°22'20.82"	334/ Laguna dos Patos
Rineloricaria cadeae	LBP_3336	20466	Costeira Atlântico	Rio Grande/RS	S 32°09'06.9'' W 52°06'24.2''	334/ Laguna dos Patos
Rineloricaria cadeae	LBP_9159	21283	Arroio dos Corrientes	Pelotas/RS	S 31°28'46.3'' W 52°12'46.9''	334/ Laguna dos Patos
Rineloricaria cadeae	LBP_4767	25561	Rio Guaíba	Barra do Ribeiro/RS	S 30°18'00.8'' W 51°17'50.2''	334/ Laguna dos Patos
Rineloricaria cadeae	LBP_8946	41704	Rio Jacui/costeira	Jacuí/RS	S 29°31'35'' W 53°18'08''	334/ Laguna dos Patos
Rineloricaria capitania	LBP_11418	51132	tributario do uruguai	Condor/RS	S 28°12'30.3'' W53°27'25.7''	333/Uper-Uruguai
Rineloricaria capitania	LBP_11415	51136	tributario do uruguai	Ijuí/RS	S 28°12'53.8'' W53°26'11.0''	333/Uper-Uruguai
Rineloricaria caracacensis	LBP_9986	43540	Rio Orinoco	Caicara del Orinoco/Bolivar	N 7°37'53.2" W 66°09'14.6"	307/ OrinocoLlanos
Rineloricaria caracacensis	LBP_9986	43541	Rio Orinoco	Caicara del Orinoco/Bolivar	N 7°37'53.2" W 66°09'14.6"	307/ OrinocoLlanos
Rineloricaria cf. formosa	LBP_4343	24075	Rio branco / Rio Amazonas	Boa Vista/RR	N 03°11'00.8'' W 60°33'20.0''	315 Amazonas Guiana Shield
Rineloricaria cf. formosa	LBP_4343	24076	Igarapé do Cajual/Rio Amazônas	Boa Vista/RR	N 03°11'00.8'' W 60°33'20.0''	315 Amazonas GuianaShield
Rineloricaria cf. wolfei	LBP_11177	47910	Rio Jaci-Paraná/Rio Amazonas	Porto Velho/RO	S 09°15'23.3'' W 64°23'13.6''	321/Madeira Brazilian Shie
Rineloricaria cf. wolfei	LBP_11184	47926	Rio Madeira/Rio Amazonas	Porto Velho/RO	S 09°66.0115" W 65°37.2148"	321/Madeira Brazilian Shie
Rineloricaria cf. wolfei	LBP_11188	47937	Rio Madeira/Rio Amazonas	Porto Velho/AM	S 9°03'40.6'' W 64°01'16.3''	321/Madeira Brazilian Shie
Rineloricaria cf. wolfei	LBP_11181	47917	Rio Madeira/Rio Amazonas	Guajará Mirim/RO	S 10°44'9.36" W 65°34'26.04"	321/Madeira Brazilian Shie
Rineloricaria cubatoni	LBP_2036	13818	Rio Canela	Joinvile/SC	S 26°10'35.4'' W 48°54'37.0''	331/Southeastern Mata Atlantic
Rineloricaria fallax	LBP_11183	47923	Rio Mamoré/Rio Amazonas	Guajará Mirim/RO	S 10°13'54.4'' W 65°16'58.8''	321/Madeira Brazilian Shie
Rineloricaria fallax	LBP_11183	47924	Rio Mamoré/Rio Amazonas	Guajará Mirim/RO	S 10°13'54.4'' W 65°16'58.8''	321/Madeira Brazilian Shie
Rineloricaria fallax	LBP_11187	47933	Rio Purus/Rio Amazonas	Humaitá/AM	S 8°11'46'' W 63°51'48''	321/Madeira Brazilian Shie
Rineloricaria hasemani	LBP_7061	34185	Igarapé do 20/ Rio Amazonas	São Gabriel da Cachoeira/AM	N 00°02'58.5" W 66°38'21.9"	314/Rio Negro
Rineloricaria hasemani	LBP_7061	34186	Igarapé do 20/ Rio Amazonas	São Gabriel da Cachoeira/AM	N 00°02'58.5" W 66°38'21.9"	314/Rio Negro
Rineloricaria heteroptera	LBP_1731	12864	Rio Urubuí/Rio Amazonas	Presidente Figueiredo/AM	S 01°59'39.3'' W 60°01'40.3''	316/Amazonas Lowlands
Rineloricaria heteroptera	LBP_1731	12865	Rio Urubuí/Rio Amazonas	Presidente Figueiredo/AM	S 01°59'39.3'' W 60°01'40.3''	316/Amazonas Lowlands
Rineloricaria heteroptera	LBP_1731	12866	Rio Urubuí/Rio Amazonas	Presidente Figueiredo/AM	S 01°59'39.3'' W 60°01'40.3''	316/Amazonas Lowlands
Rineloricaria heteroptera	LBP_6939	33334	Rio Negro/Amazonas	São Gabriel da Cachoeira/AM	N 00°04.665' W 66°49.546''	314/Rio Negro
Rineloricaria heteroptera	LBP_6948	33364	Rio Negro/Amazonas	São Gabriel da Cachoeira/AM	N 00°00.321' W 66°55.357''	314/Rio Negro
Rineloricaria heteroptera	LBP_6948	33366	Rio Negro/Amazonas	São Gabriel da Cachoeira/AM	N 00°00.321' W 66°55.357''	314/Rio Negro
Rineloricaria heteroptera	LBP_6948	33368	Rio Negro/Amazonas	São Gabriel da Cachoeira/AM	N 00°00.321' W 66°55.357''	314/Rio Negro
Rineloricaria jaraguensis	LBP_728	8265	Rio Itapucu	Jaraguá do Sul/SC	S 26°26'48.72" W 49°09'54.48"	331/Southeastern Mata Atlantic
Rineloricaria jaraguensis	LBP_730	8369	Córrego Ribeirão Cavalo	Jaraguá do Sul/SC	S 21°14'07.4' W 43°30'50.5''	331/Southeastern Mata Atlantic
Rineloricaria jaraguensis	LBP_3633	21659	Ribeirão Cavalo/ Atlântico	Jaraguá do Sul/SC	S 26°28'17.2'' W 49°10'55.1''	331/Southeastern Mata Atlantic
Rineloricaria jaraguensis	LBP_3633	21662	Ribeirão Cavalo	Jaraguá do Sul/SC	S 26°28'17.2'' W 49°10'55.1''	331/Southeastern Mata Atlantic
Rineloricaria jaraguensis	LBP_3633	21668	Ribeirão Cavalo	Jaraguá do Sul/SC	S 26°28'17.2'' W 49°10'55.1''	331/Southeastern Mata Atlantic
Rineloricaria kronei	LBP_745	8412	Rio Sao João	Garuva/PR	S 25°58'38.94" W 48°52'59.58"	331/Southeastern Mata Atlantic
Rineloricaria kronei	LBP_771	8535	Rio Marumbi	Morretes/PR	S 25°29'11.82" W 48°49'58.68"	331/Southeastern Mata Atlantic
Rineloricaria kronei	LBP_771	8536	Rio Marumbi	Morretes/PR	S 25°29'11.82" W 48°49'58.68"	331/Southeastern Mata Atlantic
Rineloricaria kronei	LBP_1248	11176	Ribeirão Grande/Rio Ribeira de Iguape	Miracatu/SP	S 18°42'20.28" W 54°83'28.32"	330/Ribeira de Iguape
Rineloricaria kronei	LBP_2028B	13886	Rio Garuva	Garuva/SC	S 26°00'09.2'' W 48°51'56.6''	331/Southeastern Mata Atlantic
Rineloricaria kronei	LBP_3644	21692	Rio Garuva	Garuva/SC	S 26°00'10.3'' W 48°52'22.7''	331/Southeastern Mata Atlantic
Rineloricaria kronei	LBP_7423	35704	Rio Ribeira de Iguape	Jacupiranga/SP	S 24°45'25.0'' W 48°04'07.2''	330/Ribeira de Iguape
Rineloricaria lanceolata	LBP_11173	47901	Ribeirão dos Veados/paraguai	Coxim/MS	S 18°42'20.28" W 54°83'28.32"	343/Paraguai
Rineloricaria lanceolata	LBP_11173	47902	Ribeirão dos Veados/paraguai	Coxim/MS	S 18°42'20.28" W 54°83'28.32"	343/Paraguai
Rineloricaria lanceolata	LBP_11178	47911	Rio Madeira/Rio Amazonas	Porto Velho/RO	S 09°61'47.4" W 64°93'20.34"	321/Madeira Brazilian Shie
Rineloricaria lanceolata	LBP_11182	47918	Rio Madeira/Rio Amazonas	Guajará Mirim/RO	S 10°44'9.36" W 65°34'26.04"	321/Madeira Brazilian Shiel
Rineloricaria lanceolata	LBP_1557	11501	Rio das Mortes/Rio Amazonas	Barra do Garça/MT	S 15°29'57.3'' W 52°12'10.4''	324/tocantins Araguaia
Rineloricaria lanceolata	LBP_1557	11503	Rio das Mortes/Rio Amazonas	Barra do Garça/MT	S 15°29'57.3'' W 52°12'10.4''	324/tocantins Araguaia
Rineloricaria lanceolata	LBP_1557	11504	Rio das Mortes/Rio Amazonas	Barra do Garça/MT	S 15°29'57.3'' W 52°12'10.4''	324/tocantins Araguaia
Rineloricaria lanceolata	LBP_2433	16282	Rio das Mortes/Rio Amazonas	Barra do Garça/MT	S 15°40'57.7’' W 52°13'24.8'’	324/tocantins Araguaia
Rineloricaria lanceolata	LBP_4051	22930	Rio Juruá/Rio Amazonas	Cruzeiro do Sul/AC	S 7°37'20.0'' W 72°47'42.2''	318/Mamore madre de Dios
Rineloricaria lanceolata	LBP_4367	24133	Igarapé Água Azul/ Rio Amazonas	Mucajaí/RR	N 02°18'02.0" W 60°55'20.7"	315 Amazonas GuianaShield
Rineloricaria lanceolata	LBP_4367	24134	Igarapé Água Azul/ Rio Amazonas	Mucajaí/RR	N 02°18'02.0" W 60°55'20.7"	315 Amazonas GuianaShield
Rineloricaria lanceolata	LBP_4367	24135	Igarapé Água Azul/ Rio Amazonas	Mucajaí/RR	N 02°18'02.0" W 60°55'20.7"	315 Amazonas GuianaShield
Rineloricaria lanceolata	LBP_4367	24136	Rio branco/ Rio Amazonas	Mucajaí/RR	N 02°18'02.0" W 60°55'20.7"	315 Amazonas GuianaShield
Rineloricaria lanceolata	LBP_4367	24137	Igarapé Água Azul/ Rio Amazonas	Mucajaí/RR	N 02°18'02.0" W 60°55'20.7"	315 Amazonas GuianaShield
Rineloricaria lanceolata	LBP_5708	27627	Rio Araguaia/Rio Amazonas	Barra do Garças/MT	5708S 15°40.678' W 52°17.863''	324/tocantins Araguaia
Rineloricaria lanceolata	LBP_5708	27628	Rio Araguaia/Rio Amazonas	Barra do Garças/MT	5708S 15°40.678' W 52°17.863''	324/tocantins Araguaia
Rineloricaria lanceolata	LBP_8537	38076	Rui seputuba/ Paraguai	nova fernadópolis/ MT	14 56"54.6' 57 44'11.3"	343/Paraguai
Rineloricaria lanceolata	LBP_8537	38077	Rui seputuba/ Paraguai	nova fernadópolis/ MT	14 56"54.6' 57 44'11.3"	343/Paraguai
Rineloricaria lanceolata	LBP_12199	41709	Rio Acre/Rio Amazonas	Rio Branco/AC	S 09°56'31.0'' W 67°53'46.2''	318/Mamore madre de Dios
Rineloricaria lanceolata	LBP_8498	41741	Rio Paraguai/La Plata Basin	Cáceres/MT	S 15°19'53.5' W 57°11'31.1''	343/Paraguai
Rineloricaria lanceolata	LBP_8498	41745	Rio Paraguai/La Plata Basin	Cáceres/MT	S 15°19'53.5' W 57°11'31.1''	343/Paraguai
Rineloricaria lanceolata	LBP_9073	42671	Rio Guamá/Rio Amazonas	Ourém/PA	S 01°34'28.3'' W 47°02'03.5''	323/Amazonas Estuaryand Coastal
Rineloricaria lanceolata	LBP_13732	57003	Rio Tapajós/Rio Amazonas	Itaituba/PA	S 04°29'11.1'' W 56°17'22.1''	320/Tapajós Juruena
Rineloricaria langei	LBP_6832	33083	Rio Fau/Rio Ribeira de Iguape	Miracatu/SP	S 24°12'26.46" W 47°28'36.96"	330/Ribeira de Iguape
Rineloricaria langei	LBP_6832	33084	Rio Fau/Rio Ribeira de Iguape	Miracatu/SP	S 24°12'26.46" W 47°28'36.96"	330/Ribeira de Iguape
Rineloricaria langei	LBP_6832	33085	Rio Fau/Rio Ribeira de Iguape	Miracatu/SP	S 24°12'26.46" W 47°28'36.96"	330/Ribeira de Iguape
Rineloricaria langei	LBP_2047	13959	Rio Garuva	Garuva/SC	S 26°00'14.2'' W 48°52'05.9''	331/Southeastern Mata Atlantic
Rineloricaria langei	LBP_2070	14396	Rio Nhundiaquara	Morretes/PR	S 25°27'29.4'' W 48°50'05.0''	331/Southeastern Mata Atlantic
Rineloricaria langei	LBP_2070	14397	Rio Nhundiaquara	Morretes/PR	S 25°27'29.4'' W 48°50'05.0''	331/Southeastern Mata Atlantic
Rineloricaria langei	LBP_2082	14424	Rio Sagrado	Morretes/PR	S 25°33'17.4'' W 48°48'02.5''	331/Southeastern Mata Atlantic
Rineloricaria langei	LBP_2082	14425	Rio Sagrado	Morretes/PR	S 25°33'17.4'' W 48°48'02.5''	331/Southeastern Mata Atlantic
Rineloricaria langei	LBP_2082	14426	Rio Sagrado	Morretes/PR	S 25°33'17.4'' W 48°48'02.5''	331/Southeastern Mata Atlantic
Rineloricaria langei	LBP_2082	14427	Rio Sagrado	Morretes/PR	S 25°33'17.4'' W 48°48'02.5''	331/Southeastern Mata Atlantic
Rineloricaria langei	LBP_3657	21720	Rio Passa Sete	Morretes/PR	S 25°31'14.9'' W 48°47'52.7''	331/Southeastern Mata Atlantic
Rineloricaria langei	LBP_3657	21721	Rio Passa Sete	Morretes/PR	S 25°31'14.9'' W 48°47'52.7''	331/Southeastern Mata Atlantic
Rineloricaria langei	LBP_3657	21722	Rio Passa Sete	Morretes/PR	S 25°31'14.9'' W 48°47'52.7''	331/Southeastern Mata Atlantic
Rineloricaria langei	LBP_7157	34312	Ribeirão Jacareí/ Atlântico	Matinhos/PR	S 25°32'23.4'' W 48°41'19.2''	331/Southeastern Mata Atlantic
Rineloricaria langei	LBP_7157	34313	Ribeirão Jacareí/ Atlântico	Matinhos/PR	S 25°32'23.4'' W 48°41'19.2''	331/Southeastern Mata Atlantic
Rineloricaria langei	LBP_7157	34314	Ribeirão Jacareí/ Atlântico	Matinhos/PR	S 25°32'23.4'' W 48°41'19.2''	331/Southeastern Mata Atlantic
Rineloricaria langei	LBP_7157	34315	Ribeirão Jacareí/ Atlântico	Matinhos/PR	S 25°32'23.4'' W 48°41'19.2''	331/Southeastern Mata Atlantic
Rineloricaria langei	LBP_8222	38083	Costeira/Atlantico	Mongaguá/SP	S 24°06'02.9" W 46°43'51.2"	352/Fluminense
Rineloricaria langei	LBP_11401	51111	Rio Piraquara/Rio Iguaçu	Curitiba/PR	S 25°28'49.0'' W49°06'10.2''	341/Iguaçu
Rineloricaria langei	LBP_11401	51112	Rio Piraquara/Rio Iguaçu	Curitiba/PR	S 25°28'49.0'' W49°06'10.2''	341/Iguaçu
Rineloricaria langei	LBP_11401	51113	Rio Piraquara/Rio Iguaçu	Curitiba/PR	S 25°28'49.0'' W49°06'10.2''	341/Iguaçu
Rineloricaria langei	LBP_11401	51114	Rio Piraquara/Rio Iguaçu	Curitiba/PR	S 25°28'49.0'' W49°06'10.2''	341/Iguaçu
Rineloricaria langei	LBP_11401	51115	Rio Piraquara/Rio Iguaçu	Curitiba/PR	S 25°28'49.0'' W49°06'10.2''	341/Iguaçu
Rineloricaria latirostris	LBP_2949	19533	Rio Grande/Rio Paraná	Colômbia/SP	S 20°14'10.2'' W 48°40'42.0''	344/Uper Paraná
Rineloricaria latirrostris	LBP_19022	38088	Bacia do Tietê	Marapuama/SP	-	344/Uper Paraná
Rineloricaria lima	LBP_4949	7930	Rio Paraíba do sul	Bananal/SP	S 22°49'6.42" W 44°27'46.14"	329/paraiba do sul
Rineloricaria lima	LBP_802	7940	Rio Paraíba do sul	Bananal/SP	S 22°49'6.42" W 44°27'46.14"	329/paraiba do sul
Rineloricaria lima	LBP_6453	29139	Rio Paraíba do Sul	Guararema/SP	S 23°21'38.2'' W 45°59'69.0''	329/paraiba do sul
Rineloricaria lima	LBP_6453	29140	Rio Paraíba do Sul	Guararema/SP	S 23°21'38.2'' W 45°59'69.0''	329/paraiba do sul
Rineloricaria lima	LBP_6318	29377	Ribeirão Água Santa /Rio Paraíba do Sul	São José dos Barreiros/SP	S 22°39'19.6'' W 44°34''44.0''	329/paraiba do sul
Rineloricaria lima	LBP_6351	29876	Rio Paraíba do sul	Pindamonhangaba/SP	S 22°47'08.4'' W 45°27'20.2''	329/paraiba do sul
Rineloricaria lima	LBP_7591	36243	Rio Cuiabá/La Plata Basing	Barão de Melgaço/MT	S 16°11'39.5'' W 55°48'25.1''	343/Paraguai
Rineloricaria lima	LBP_10716	49671	Rio Marambaia/Paraiba do Sul	Queluz/SP	S 22°30'16.5'' W 44°44'23.1''	329/paraiba do sul
Rineloricaria longicauda	LBP_7564	21282	Arroio dos Corrientes	Pelotas/RS	S 31°28'46.3'' W 52°12'46.9''	334/ Laguna dos Patos
Rineloricaria longicauda	LBP_8944	41702	Arroio Arambaré	São gonçalo	S 31°51'51'' W 52°49'24''	334/ Laguna dos Patos
Rineloricaria longicauda	LBP_14494	60699	Costeira/ Atlântico	Palmares do Sul/RS	S 30°19'03.8'' W 50°29'16.4''	334/ Laguna dos Patos
Rineloricaria longicauda	LBP_14494	60700	Costeira/ Atlântico	Palmares do Sul/RS	S 30°19'03.8'' W 50°29'16.4''	334/ Laguna dos Patos
Rineloricaria maackii	LBP_11402	51107	Rio Iguaçu	São Mateus do Sul/PR	S 25°47'11.0'' W50°13'40.0''	341/Iguaçu
Rineloricaria maackii	LBP_11403	51108	Rio Iguaçu	Paulo Frontin/PR	S 26°00'01.3'' W50°51'44.4''	341/Iguaçu
Rineloricaria malabarbai	LBP_8950	41708	Arroio do Tigre/ costeira	Jacuí/RS	S 29°29'25'' W 53°28'45''	334/ Laguna dos Patos
Rineloricaria microlepdogaster	LBP_8947	41705	Rio Jacui	Jacuí/RS	S 29°36'02'' W 53°16'49''	334/ Laguna dos Patos
Rineloricaria microlepidogaster	LBP_11423	21176	Rio Uruguai	São Miguel das Missões/RS	S 28°42'40.0'' W54°27'11.4''	333/Uper-Uruguai
Rineloricaria microlepidogaster	LBP_8948	41706	Arroio sem nome/ Rio Jacui	Jacuí/RS	S 28°29'45'' W 52°35'33''	334/ Laguna dos Patos
Rineloricaria morrowi	LBP_19024	52978	igarapé São Francisco/Amazonas	Rio Branco/AC	S 9°56'16.26" W 67°52'55.38"	321/Madeira Brazilian Shie
Rineloricaria morrowi	LBP_19024	52979	igarapé São Francisco/Amazonas	Rio Branco/AC	S 9°56'16.26" W 67°52'55.38"	321/Madeira Brazilian Shie
Rineloricaria morrowi	LBP_10641	41712	Igarapé do Iquirí/Rio Amazonas	Rio Branco/AC	S 10°04'44.3'' W 67°32'33.9''	318/Mamore madre de Dios
Rineloricaria morrowi	LBP_10641	41713	Igarapé do Iquirí/Rio Amazonas	Rio Branco/AC	S 10°04'44.3'' W 67°32'33.9''	318/Mamore madre de Dios
Rineloricaria nigricauda	LBP_6444	29081	Rio Paraíba do Sul	Guararema/SP	S 23°22'26.2'' W 46°03'10.6''	329/paraiba do sul
Rineloricaria nigricauda	LBP_6465	29101	Rio Paraíba do Sul	Guararema/SP	S 23°22'08.5'' W 46°01'28.3''	329/paraiba do sul
Rineloricaria nigricauda	LBP_6459	29119	Rio Paraíba do Sul	Guararema/SP	S 23°21'45.7'' W 45°59'26.2''	329/paraiba do sul
Rineloricaria nigricauda	LBP_6459	29120	Rio Paraíba do Sul	Guararema/SP	S 23°21'45.7'' W 45°59'26.2''	329/paraiba do sul
Rineloricaria nigricauda	LBP_7919	37164	Rio Tavares	Ubatuba/SP	S 23°26'44.1'' W 45°05'23.2''	352/Fluminense
Rineloricaria nigricauda	LBP_11400	51101	Rio Macucu/ paraiba do sul	Cordeiro/RJ	S 21°59'37.1'' W42°16'41.4''	329/paraiba do sul
Rineloricaria nigricauda	LBP_11400	51102	Rio Macucu/ paraiba do sul	Cordeiro/RJ	S 21°59'37.1'' W42°16'41.4''	329/paraiba do sul
Rineloricaria osvaldoi	LBP_1650	11818	Rio Vermelho/ Rio Amazonas	Goias/GO	S 15°55'01.5'' W 50°07'43.3''	324/tocantins Araguaia
Rineloricaria osvaldoi	LBP_1650	11819	Rio Vermelho/ Rio Amazonas	Goias/GO	S 15°55'01.5'' W 50°07'43.3''	324/tocantins Araguaia
Rineloricaria osvaldoi	LBP_17150	68041	Rio Tocantins	Niquelândia/GO	S 14°30'39.3'' W 48°41'10.0''	324/tocantins Araguaia
Rineloricaria parva	LBP_19025	69946	Rio Uruguai	Uruguaiana/RS	-	332/lower-Uruguai
Rineloricaria parva	LBP_9160	36245	Lagoa Margina rio Cuiabá	Barão de Melgaço/MT	S 16°11'39.5'' W 55°48'25.1''	343/Paraguai
Rineloricaria parva	LBP_8471	38071	Rio Paraguai	Cáceres/ MT	S 16°03'50.7' W 57°42'29.8''	343/Paraguai
Rineloricaria parva	LBP_9837	45335	Rio Miranda/La Plata Basin	Miranda/MS	S 19°34'58.3' W 57°01'18.9''	343/Paraguai
Rineloricaria parva	LBP_12964	55705	Rio Cuiabá/La Plata Basin	Poconé/MT	S 17°49'51.6'' W 57°23'42.8''	343/Paraguai
Rineloricaria parva	LBP_12964	55708	Rio Cuiabá/La Plata Basin	Poconé/MT	S 17°49'51.6'' W 57°23'42.8''	343/Paraguai
Rineloricaria pentamaculata	LBP_6390	29768	Rio Tibagi	Califórnia/PR	S 23°40'54.9" W 51°18'54.78"	344/Uper Paraná
Rineloricaria pentamaculata	LBP_6390	29769	Rio Tibagi	Califórnia/PR	S 23°40'54.9" W 51°18'54.78"	344/Uper Paraná
Rineloricaria pentamaculata	LBP_6390	29770	La Plata Basin/Rio Tibagi	Califórnia/PR	S 23°40'54.9" W 51°18'54.78"	344/Uper Paraná
Rineloricaria pentamaculata	LBP_6390	29772	La Plata Basin/Rio Tibagi	Califórnia/PR	S 23°40'54.9" W 51°18'54.78"	344/Uper Paraná
Rineloricaria pentamaculata	LBP_11434	50969	Ribeirão Andirá/Rio Paraná	Ivaí/PR	-	344/Uper Paraná
Rineloricaria pentamaculata	LBP_11434	50970	Ribeirão Andirá/Rio Paraná	Ivaí/PR	-	344/Uper Paraná
Rineloricaria pentamaculata	LBP_11434	50971	Ribeirão Andirá/Rio Paraná	Ivaí/PR	-	344/Uper Paraná
Rineloricaria pentamaculata	LBP_11434	50972	Ribeirão Andirá/Rio Paraná	Ivaí/PR	-	344/Uper Paraná
Rineloricaria phoxocephala	LBP_9084	42686	Rio Guamá/Rio Amazonas	Ourém/PA	S 01°34'17.0'' W 47°10'10.5''	323/Amazonas Estuaryand Coastal
Rineloricaria phoxocephala	LBP_11185	47927	Rio Purus/Rio Amazonas	Humaitá/AM	S 07°31'19.9" W 63°20'50.6"	321/Madeira Brazilian Shie
Rineloricaria platyura	LBP_15771	62059	Rio Xingu/Rio Amazonas	Querência/MT	S 12°37'22.2" W 52°03'34.6"	322/Xingu
Rineloricaria platyura	LBP_15771	62060	Rio Xingu/Rio Amazonas	Querência/MT	S 12°37'22.2" W 52°03'34.6"	322/Xingu
Rineloricaria platyura	LBP_16632	62061	Rio Xingu/Rio Amazonas	Querência/MT	S 12°37'22.2" W 52°03'34.6"	322/Xingu
Rineloricaria platyura	LBP_16638	67683	Rio Xingu/Rio Amazonas	Altamira/PA	S 03°36'36.5'' W 51°56'53.2''	322/Xingu
Rineloricaria platyura	LBP_16638	67694	Rio Xingu/Rio Amazonas	Altamira/PA	S 03°30'14.3'' W 52°02'19.9''	322/Xingu
Rineloricaria platyura	LBP_16638	67695	Rio Xingu/Rio Amazonas	Altamira/PA	S 03°30'14.3'' W 52°02'19.9''	322/Xingu
Rineloricaria platyura	LBP_16638	67696	Rio Xingu/Rio Amazonas	Altamira/PA	S 03°30'14.3'' W 52°02'19.9''	322/Xingu
Rineloricaria quadrencis	LBP_8945	41703	Lagoa Fortaleza	Tramandaí/RS	S 30°09'02'' W 50°14'39''	335 Tramandai–Mampituba
Rineloricaria reisi	LBP_11422	51142	Rio Uruguai	São Miguel das Missões/RS	S 28°41'42.4'' W54°22'39.5''	333/Uper-Uruguai
Rineloricaria reisi	LBP_11432	51152	Rio Maquiné	Agudo/RS	S 29°33'53.3'' W53°17'07.9''	334/ Laguna dos Patos
Rineloricaria rupestris	LBP_6135	29526	Rio Santa Rosa/Lago Maracaibo	Machiques de Perijá/Zulia/ Venezuela	N 09°38'53.8' W 72°34'56.4''	303/Maracaibo
Rineloricaria sp. 1	LBP_2128	21378	Costeira Atlântico	Mongaguá/SP	S 24°05'11.7'' W 46°43'59.5''	352/Fluminense
Rineloricaria sp. 1	LBP_728	21386	Rio Itapucu	Jaraguá do Sul/SC	S 26°26,812’ W 49°09.908'	331/Southeastern Mata Atlantic
Rineloricaria sp. 1	LBP_2134	21394	Rio do Peixe	Pedro de Toledo/SP	S 24°16'35.5'' W 47°13'33.2''	330/Ribeira de Iguape
Rineloricaria sp. 10	LBP_3262	20051	Rio Ucayali/Rio Amazonas	Pozuzo/Pasco/Peru	S 10º02’20,4’’ W 075º34’55,4’’	316/Amazonas Lowlands
Rineloricaria sp. 10	LBP_3262	20052	Rio Ucayali/Rio Amazonas	Pozuzo/Pasco Peru	S 10º02’20,4’’ W 075º34’55,4’’	316/Amazonas Lowlands
Rineloricaria sp. 10	LBP_3273	20081	Rio Ucayali/Rio Amazonas	Pozuzo/Pasco Peru	S 10º02’57,6’’ W 075º32’28,8’’	316/Amazonas Lowlands
Rineloricaria sp. 10	LBP_3273	20083	Rio Ucayali/Rio Amazonas	Pozuzo/Pasco Peru	S 10º02’57,6’’ W 075º32’28,8’’	316/Amazonas Lowlands
Rineloricaria sp. 11	LBP_14125	59109	Rio Tapajós/Rio Amazonas	Itaituba/PA	S 04°47'24.1'' W 56°46'39.5''	320/Tapajós Juruena
Rineloricaria sp. 11	LBP_13874	57379	Rio Tapajós/Rio Amazonas	Itaituba/PA	S 04°37'28.0'' W 56°23'18.0''	320/Tapajós Juruena
Rineloricaria sp. 12	LBP_7949	37294	Rio Tapajós/Rio Amazonas	Nova Mutum/MT	S 13°48'03.1'' W 56°01'38.4''	320/Tapajós Juruena
Rineloricaria sp. 12	LBP_7965	37320	Rio Tapajós/Rio Amazonas	Nova Mutum/MT	S 13°48'13.2'' W 56°09'25.5''	320/Tapajós Juruena
Rineloricaria sp. 12	LBP_7965	37321	Rio Tapajós/Rio Amazonas	Nova Mutum/MT	S 13°48'13.2'' W 56°09'25.5''	320/Tapajós Juruena
Rineloricaria sp. 12	LBP_8617	38081	Rio Tapajós/Rio Amazonas	Diamantino/ MT	S 14°08'39.8' W 56°05'48.6''	320/Tapajós Juruena
Rineloricaria sp. 13	LBP_4409	24247	Rio Negro/Amazônas	Barcelos/AM	S 00°55'30.0'' W 62°51'51.4''	314/Rio Negro
Rineloricaria sp. 13	LBP_4409	24248	Rio Negro/Rio Amazonas	Barcelos/AM	S 00°55'30.0'' W 62°51'51.4''	314/Rio Negro
Rineloricaria sp. 13	LBP_4878	25653	Rio Negro/Rio Amazonas	Barcelos/AM	S 00°53'14.8'' W 63°02'49.5''	314/Rio Negro
Rineloricaria sp. 13	LBP_4878	25654	Rio Negro/Rio Amazonas	Barcelos/AM	S 00°53'14.8'' W 63°02'49.5''	314/Rio Negro
Rineloricaria sp. 14	LBP_4085	23512	Rio Juruá/Rio Amazonas	Mâncio Lima/AC	S 07°34'28.8' W 72°55'24.9''	318/Mamore madre de Dios
Rineloricaria sp. 14	LBP_4085	23513	Rio Juruá/Rio Amazonas	Mâncio Lima/AC	S 07°34'28.8' W 72°55'24.9''	318/Mamore madre de Dios
Rineloricaria sp. 14	LBP_4085	23514	Rio Juruá/Rio Amazonas	Mâncio Lima/AC	S 07°34'28.8' W 72°55'24.9''	318/Mamore madre de Dios
Rineloricaria sp. 15	LBP_11438	41715	Rio Acre/Rio Amazonas	Rio Branco/AC	S 10°03'28.6'’ W 67°51'25.6''	318/Mamore madre de Dios
Rineloricaria sp. 2	LBP_728	8266	Rio Itapucu	Jaraguá do Sul/SC	S 26°26'48.72" W 49°09'54.48"	331/Southeastern Mata Atlantic
Rineloricaria sp. 3	LBP_9162	21658	Ribeirão Cavalo/ Atlantico	Jaraguá do Sul/SC	S 26°28'17.2'' W 49°10'55.1''	331/Southeastern Mata Atlantic
Rineloricaria sp. 3	LBP_9162	21661	Ribeirão Cavalo/ Atlantico	Jaraguá do Sul/SC	S 26°28'17.2'' W 49°10'55.1''	331/Southeastern Mata Atlantic
Rineloricaria sp. 4	GenBank:EU359461.1	-	-	-	-	332/lower-Uruguai
Rineloricaria sp. 5	LBP_11404	51121	Rio Uruguai	Rufino/SC	S 27°51'45.6'' W49°47'05.4''	333/Uper-Uruguai
Rineloricaria sp. 5	LBP_11421	51141	Rio Uruguai	São Miguel das Missões/RS	S 28°41'42.4'' W54°22'39.5''	333/Uper-Uruguai
Rineloricaria sp. 5	LBP_11431	51153	Rio Maquiné	Agudo/RS	S 29°33'53.3'' W53°17'07.9''	334/ Laguna dos Patos
Rineloricaria sp. 6	LBP_8283	37573	Rio Verde Grande/ Rio São Francisco	Jaíba/MG	S 15°19'24.2' W 43°39'52.5''	327/São-Francisco
Rineloricaria sp. 7	LBP_9495	43536	Córrego santa Rita/ Rio São Francisco	Formosa/ Go	S 15°34'53.7' W 47°20'34.6''	327/São-Francisco
Rineloricaria sp. 7	LBP_9495	43538	Córrego santa Rita/ Rio São Francisco	Formosa/ Go	S 15°34'53.7' W 47°20'34.6''	327/São-Francisco
Rineloricaria sp. 7	LBP_9495	43539	Córrego santa Rita/ Rio São Francisco	Formosa/ Go	S 15°34'53.7' W 47°20'34.6''	327/São-Francisco
Rineloricaria sp. 8	LBP_11721	59928	Rio Paraná	Rio Paranaíba/MG	S 19°09'05.0'' W 46°15'47.0''	344/Uper Paraná
Rineloricaria sp. 8	LBP_11721	59929	Rio Paraná	Rio Paranaíba/MG	S 19°09'05.0'' W 46°15'47.0''	344/Uper Paraná
Rineloricaria sp. 8	LBP_11721	59929	Rio Paranaíba/Rio Paraná	Rio Paranaíba/MG	S 19°09'05.0'' W 46°15'47.0''	344/Uper Paraná
Rineloricaria sp. 8	LBP_11721	59930	Rio Paranaíba/Rio Paraná	Rio Paranaíba/MG	S 19°09'05.0'' W 46°15'47.0''	344/Uper Paraná
Rineloricaria sp. 8	LBP_11721	59931	Rio Paranaíba/Rio Paraná	Rio Paranaíba/MG	S 19°09'05.0'' W 46°15'47.0''	344/Uper Paraná
Rineloricaria sp. 8	LBP_11741	59932	Rio Paranaíba/Rio Paraná	Rio Paranaíba/MG	S 19°09'05.0'' W 46°15'47.0''	344/Uper Paraná
Rineloricaria sp. 8	LBP_11741	59994	Rio Paranaíba/Rio Paraná	Rio Paranaíba/MG	S 19°11'32.0'' W 46°24'44.0''	344/Uper Paraná
Rineloricaria sp. 8	LBP_11741	59995	Rio Paranaíba/Rio Paraná	Rio Paranaíba/MG	S 19°11'32.0'' W 46°24'44.0''	344/Uper Paraná
Rineloricaria sp. 8	LBP_11741	59996	Rio Paranaíba/Rio Paraná	Rio Paranaíba/MG	S 19°11'32.0'' W 46°24'44.0''	344/Uper Paraná
Rineloricaria sp. 8	LBP_11741	59997	Rio Paranaíba/Rio Paraná	Rio Paranaíba/MG	S 19°11'32.0'' W 46°24'44.0''	344/Uper Paraná
Rineloricaria sp. 9	LBP_5168	26332	Ribeirão Tamanduá	Itatinga, SP	S 23°13’50’’ W 48°31’58’’	344/Uper Paraná
Rineloricaria sp. 9	LBP_5168	26333	Ribeirão Tamanduá	Itatinga, SP	S 23°13’50’’ W 48°31’58’’	344/Uper Paraná
Rineloricaria stellata	LBP_11419	51170	Rio Uruguai	Augusto Pestana/RS	S 28°32'03.2'' W53°58'03.9''	333/Uper-Uruguai
Rineloricaria stellata	LBP_11419	51172	Rio Uruguai	Augusto Pestana/RS	S 28°32'03.2'' W53°58'03.9''	333/Uper-Uruguai
Rineloricaria strigilata	LBP_3384	21279	Arroio dos Corrientes	Pelotas/RS	S 31°28'46.3'' W 52°12'46.9''	334/ Laguna dos Patos
Rineloricaria strigilata	LBP_3384	21280	Arroio dos Corrientes	Pelotas/RS	S 31°28'46.3'' W 52°12'46.9''	334/ Laguna dos Patos
Rineloricaria strigilata	LBP_3384	21281	Arroio dos Corrientes	Pelotas/RS	S 31°28'46.3'' W 52°12'46.9''	334/ Laguna dos Patos
Rineloricaria strigilata	LBP_8941	41699	Rio Jacui	Jacuí /RS	S 29°26'49'' W 53°15'36''	334/ Laguna dos Patos
Rineloricaria tropeira	LBP_11416	51116	Rio Uruguai	Paim Filho/RS	S 27°43'00.7'' W51°44'18.8''	333/Uper-Uruguai
Rineloricaria urachanta	LBP_2762	18551	Río Llano Sucio/ Atlântico	Santa Rita Arriba/Colón Panamá	N 09°19’26.2'' W 79°46'08.2''	309/Chagres
Rineloricaria urachanta	LBP_2762	18552	Río Llano Sucio/ Atlântico	Santa Rita Arriba/Colón Panamá	N 09°19’26.2'' W 79°46'08.2''	309/Chagres
Rineloricaria zaina	LBP_11412	51158	Córrego do Leão/ Rio Urugai	Palmitinho/RS	S 27°20'21.6'' W53°37'26.9''	333/Uper-Uruguai
Rineloricaria zaina	LBP_11420	51169	Riacho sem nome/Rio Uruguai	São Miguel das Missões/RS	S 28°47'00.5'' W54°26'55.8''	333/Uper-Uruguai
Rrineloricaria parva	LBP_5136	26249	Rio Paraguai/La Plata basin	Cáceres/MT	S 16°06'66'' W 57°44'33''	343/Paraguai

## Sheet: Plan1
SPN	1
SPN	2
SPN	3
SPN	4
SPN	5
	6
	7
	EU PRECISO SEQUENCIAR COI DE MAIS EXEMPLARES DE R. TROPEIRA E NAITAE. PODE TER HAVIDO MISTURA DE TECIDOS. OLHAR NA FIGURA QUAL É QUAL.
	11410 11416 11405 SEQUENCIAR ESSE LOTES
