# Supplementary material for: Using Different Methods to Access the Difficult Task of Delimiting Species in a Complex Neotropical Hyperdiverse Group
Source: PLoS One. 2015 Sep 2;10(9):e0135075. doi: 10.1371/journal.pone.0135075 (PMC4557985; doi:10.1371/journal.pone.0135075)
Supplement: S2 Table — (XLS) [file pone.0135075.s005.xls]

## Sheet: MatrixOutput
		1	2	3	4	5	6	7	8	9	10	11	12	13	14	15	16	17	18	19	20	21	22	23	24	25	26	27	28	29	30	31	32	33	35	36	37	38	39	40	41	42	43	44	45	46	47	48	49
1	R._cadeae
2	R._lima	0.0751009
3	R._aurata	0.131345	0.129011
4	R._jaraguensis	0.0762668	0.0687777	0.13456
5	Rineloricaria_sp._2	0.0665682	0.0190324	0.12623	0.0562597
6	R._langei_+_R._kornei	0.0835442	0.0624025	0.138237	0.0126612	0.0622834
7	R._lanceolata	0.129374	0.133972	0.13887	0.135561	0.1405	0.135859
8	R._osvaldoi	0.1466	0.141138	0.154478	0.136344	0.129393	0.142071	0.183684
9	R._heteroptera	0.116635	0.129469	0.115001	0.109446	0.124918	0.114797	0.135847	0.157903
10	R._cobataonis	0.0773011	0.00755268	0.131989	0.0730834	0.0229376	0.0708051	0.131508	0.138832	0.136897
11	R._uracantha	0.117175	0.129373	0.133456	0.128879	0.129005	0.131566	0.128368	0.173078	0.119517	0.131644
12	R._latirostris	0.0669396	0.0861317	0.135352	0.0862164	0.0731842	0.0924046	0.134685	0.125085	0.133392	0.0840022	0.123406
13	Rineloricaria_sp._10	0.138342	0.133989	0.124031	0.128719	0.124385	0.139616	0.141832	0.153181	0.137202	0.134091	0.142811	0.126
14	R._microlepidogaster	0.0794975	0.0327802	0.128291	0.0627096	0.0327201	0.0563716	0.140764	0.136926	0.122374	0.036747	0.131667	0.086086	0.140831
15	R._strigilata	0.0838352	0.0308373	0.138717	0.0648175	0.034756	0.0667884	0.139003	0.147117	0.130056	0.034844	0.130784	0.0972644	0.143877	0.0299129
16	R._longicauda	0.0317404	0.0836014	0.131758	0.0847703	0.0834376	0.087962	0.136255	0.146094	0.1219	0.0857196	0.111971	0.0775074	0.137164	0.0816482	0.0901496
17	Rineloricaria_sp._1	0.0794975	0.0327802	0.128291	0.0627096	0.0327201	0.0563716	0.140764	0.136926	0.122374	0.036747	0.131667	0.086086	0.140831	0	0.0299129	0.0816482
18	Rineloricaria_sp._14	0.158797	0.164222	0.145331	0.156712	0.166106	0.158741	0.145155	0.173445	0.156734	0.16435	0.143462	0.145058	0.150715	0.161498	0.1665	0.152906	0.161498
19	R._parva	0.0724557	0.0856009	0.14354	0.0700054	0.0768653	0.076044	0.142795	0.153742	0.126977	0.0878597	0.136624	0.0791076	0.146574	0.0790821	0.094553	0.0779009	0.0790821	0.154721
20	Rineloricaria_sp._3	0.0814442	0.0229949	0.132834	0.0706778	0.0288765	0.0726555	0.137497	0.141246	0.125155	0.0269442	0.115218	0.0929891	0.138707	0.0469283	0.0369087	0.0920385	0.0469283	0.166992	0.0935954
21	R._formosa	0.170571	0.176311	0.176968	0.17592	0.174017	0.17428	0.162749	0.174799	0.162492	0.17645	0.159838	0.159638	0.154672	0.179403	0.167834	0.168547	0.179403	0.104586	0.179035	0.164222
22	Rineloricaria_sp._13	0.155512	0.161122	0.161276	0.149566	0.158303	0.147364	0.152012	0.165607	0.148092	0.156299	0.150043	0.146937	0.14873	0.148978	0.14729	0.162987	0.148978	0.0934325	0.163432	0.144548	0.0550693
23	Rineloricaria_sp._9	0.0666284	0.0894554	0.127214	0.0772626	0.0829461	0.0829336	0.128529	0.145768	0.120216	0.087315	0.119624	0.0658288	0.124254	0.0918507	0.0895683	0.0645156	0.0918507	0.149322	0.081412	0.091601	0.156567	0.145731
24	R._nigricauda	0.0758367	0.0652828	0.123186	0.0433749	0.058618	0.045529	0.129499	0.130598	0.127111	0.0640539	0.127218	0.0771058	0.124252	0.0579641	0.0714876	0.0770106	0.0579641	0.148146	0.0698072	0.072438	0.170559	0.150434	0.0809851
25	R._rupestris	0.18258	0.18915	0.193833	0.177737	0.186825	0.177357	0.174143	0.20098	0.166971	0.19191	0.170139	0.180525	0.180073	0.174816	0.174108	0.180889	0.174816	0.135444	0.176548	0.179119	0.125856	0.119357	0.179776	0.177548
26	R._pentamaculata	0.11545	0.113151	0.131813	0.118311	0.115431	0.122072	0.149818	0.111189	0.13427	0.113235	0.127958	0.114058	0.134957	0.113552	0.121868	0.116687	0.113552	0.156363	0.10948	0.119993	0.156242	0.14877	0.115797	0.109328	0.186626
27	R._aff_fallax	0.153396	0.14695	0.153275	0.139816	0.144216	0.138165	0.150292	0.151608	0.144602	0.147063	0.140785	0.130744	0.134039	0.144659	0.142956	0.159344	0.144659	0.0892001	0.151673	0.140019	0.0408416	0.0388059	0.144462	0.137155	0.116786	0.132588
28	R._hasemani	0.168383	0.165874	0.177616	0.177257	0.170118	0.173223	0.172405	0.162995	0.153189	0.170757	0.153823	0.158998	0.176589	0.167879	0.173524	0.1562	0.167879	0.131421	0.161757	0.168114	0.109157	0.106827	0.160701	0.165561	0.12524	0.139906	0.0980347
29	Rineloricaria_sp._12	0.110459	0.113024	0.131971	0.103952	0.107292	0.102666	0.12929	0.140898	0.12662	0.114086	0.118225	0.108494	0.134722	0.1074	0.115565	0.108526	0.1074	0.146344	0.121783	0.124448	0.1659	0.168961	0.0904185	0.102154	0.186276	0.113348	0.15839	0.183083
30	Rineloricaria_sp._6	0.0837147	0.102766	0.122363	0.0860642	0.0959079	0.0913385	0.135308	0.126878	0.124618	0.100585	0.126507	0.0490455	0.125943	0.0986088	0.101958	0.0912821	0.0986088	0.1659	0.0811937	0.0961704	0.163864	0.141662	0.0826798	0.0855313	0.179804	0.102513	0.130237	0.155799	0.117224
31	R._aequalicuspis	0.0739407	0.0340296	0.131549	0.06405	0.0340134	0.0618041	0.141672	0.134161	0.124116	0.0340528	0.133051	0.0876779	0.136423	0.028205	0.0341623	0.0728433	0.028205	0.164123	0.0763119	0.0441689	0.177126	0.157971	0.0843442	0.0567396	0.17738	0.118186	0.153617	0.157966	0.11351	0.104371
32	R._quadrensis	0.0708352	0.0113472	0.125355	0.0645563	0.0190069	0.0624025	0.132324	0.14345	0.127429	0.0190365	0.129275	0.0860072	0.136083	0.0308163	0.0387793	0.0857168	0.0308163	0.164093	0.0854774	0.0268893	0.176172	0.160997	0.0916677	0.0610769	0.184117	0.108575	0.146837	0.17049	0.110811	0.100438	0.0380216
33	R._malabarbai	0.072455	0.0715874	0.127296	0.051908	0.0672251	0.0507475	0.129159	0.123984	0.117671	0.0736639	0.125724	0.0822647	0.136956	0.0572174	0.0717766	0.0724173	0.0572174	0.151119	0.0701648	0.0715367	0.168377	0.145842	0.0779426	0.0453333	0.171887	0.108215	0.127611	0.157191	0.100827	0.0800216	0.0626446	0.0632414
34	R._morrowi	0.0914826	0.104941	0.114355	0.0906975	0.0959212	0.0954776	0.137035	0.116889	0.124065	0.102756	0.134455	0.0880329	0.122169	0.105795	0.113967	0.0953962	0.105795	0.149154	0.0964256	0.109327	0.156765	0.161233	0.0793654	0.0951123	0.170862	0.10323	0.144487	0.142926	0.0957665	0.100008	0.100309	0.104794	0.0890927
35	Rineloricaria_sp._15	0.173253	0.18163	0.161426	0.167563	0.176395	0.161174	0.184798	0.206817	0.162519	0.184062	0.174709	0.182157	0.198984	0.166807	0.176112	0.172051	0.166807	0.163662	0.18194	0.184355	0.173306	0.153443	0.168614	0.174221	0.157686	0.190191	0.153233	0.158014	0.168102	0.1666	0.176678	0.174374	0.170864	0.172297
36	R_phoxocephala	0.127317	0.148458	0.134921	0.121431	0.141256	0.124337	0.148052	0.178295	0.0389971	0.153443	0.132455	0.146561	0.157873	0.136486	0.141746	0.135257	0.136486	0.168776	0.136383	0.143461	0.177013	0.161375	0.127997	0.142754	0.167309	0.145955	0.158797	0.175673	0.130797	0.139988	0.138282	0.148458	0.124701	0.136515	0.156423
37	Rineloricaria_sp._7	0.0687418	0.0935829	0.129542	0.0794733	0.0805075	0.0868058	0.122815	0.121924	0.122884	0.087033	0.123769	0.032881	0.127605	0.0893428	0.100328	0.066533	0.0893428	0.151235	0.0685649	0.0935149	0.161148	0.143437	0.0511264	0.0682813	0.179261	0.102456	0.13698	0.14128	0.0936008	0.0407938	0.0819557	0.093447	0.0713628	0.0728002	0.173388	0.13682
38	R._caracacensis	0.138447	0.134013	0.115264	0.12326	0.13146	0.126803	0.149313	0.174716	0.0631266	0.136403	0.126471	0.142231	0.154856	0.130325	0.128502	0.13575	0.130325	0.153221	0.141281	0.126666	0.157418	0.148296	0.126762	0.131203	0.175415	0.135599	0.134633	0.173812	0.129244	0.138049	0.143779	0.138588	0.131866	0.136725	0.178264	0.0760202	0.139677
39	R._wolfei	0.117405	0.142578	0.124114	0.116684	0.134058	0.124299	0.148694	0.173071	0.0372369	0.146302	0.127586	0.136962	0.154574	0.134058	0.139251	0.128022	0.134058	0.168387	0.126469	0.131079	0.174139	0.160441	0.124864	0.134008	0.166165	0.139852	0.160878	0.165074	0.135108	0.129862	0.138133	0.13662	0.12264	0.124811	0.174389	0.029768	0.127347	0.0737902
40	R._fallax	0.159088	0.165742	0.158355	0.153574	0.162834	0.151965	0.167098	0.160212	0.158926	0.165875	0.151749	0.1495	0.150566	0.155107	0.153244	0.168258	0.155107	0.0959544	0.159748	0.151093	0.0566075	0.0497008	0.155673	0.149501	0.134295	0.142355	0.0517161	0.120269	0.165037	0.146309	0.156017	0.165611	0.153955	0.150733	0.157334	0.174582	0.148343	0.152593	0.172856
41	R_maacki	0.0698948	0.0307953	0.132374	0.0606953	0.0307808	0.058458	0.138353	0.136926	0.122974	0.0308163	0.134203	0.0886348	0.134012	0.0249802	0.0309152	0.0741153	0.0249802	0.172158	0.077222	0.0408895	0.180206	0.15688	0.0896988	0.0547889	0.177376	0.116168	0.149939	0.161122	0.114577	0.100863	0.0107639	0.0347725	0.0593025	0.107355	0.179748	0.137164	0.0872686	0.137838	0.136436	0.158986
42	R._tropeira	0.0752616	0.0307389	0.131616	0.0647846	0.0307244	0.0625345	0.139023	0.134237	0.129464	0.0268165	0.136306	0.084063	0.136501	0.0288765	0.034844	0.0836615	0.0288765	0.16673	0.085787	0.0448672	0.174678	0.158891	0.0895204	0.0546849	0.185241	0.115928	0.144745	0.173143	0.109744	0.100659	0.0184621	0.0347085	0.063375	0.104885	0.174237	0.146487	0.087096	0.137547	0.14636	0.158635	0.0113827
43	Rineloricaria_sp._5	0.0748077	0.0301786	0.13151	0.0600881	0.0301644	0.0578499	0.141382	0.133271	0.123957	0.0301992	0.138417	0.0851745	0.137094	0.024359	0.0302962	0.0774815	0.024359	0.169997	0.0809717	0.0402752	0.17964	0.158665	0.0891012	0.0514556	0.181668	0.117244	0.149364	0.164745	0.112511	0.0973575	0.0139895	0.0341574	0.0559666	0.106124	0.176757	0.140615	0.0838233	0.135736	0.141246	0.158403	0.00694588	0.00758153
44	R._anitae	0.0752079	0.0268165	0.136292	0.0605368	0.0268039	0.0583057	0.13761	0.136531	0.122414	0.0268346	0.134022	0.0883945	0.134194	0.0249177	0.0269202	0.0792664	0.0249177	0.171643	0.0813533	0.036815	0.174816	0.158768	0.0851798	0.0546466	0.1825	0.12049	0.149502	0.167983	0.109826	0.100585	0.0145796	0.0307598	0.0591482	0.109348	0.174374	0.139264	0.087033	0.134015	0.139118	0.158509	0.00755608	0.0113547	0.00692886
45	R_anhanguapitan	0.0710066	0.0317584	0.131254	0.0564222	0.0239056	0.0542058	0.131963	0.135924	0.11731	0.0357634	0.130596	0.0809824	0.129538	0.0259421	0.030885	0.0814155	0.0259421	0.168039	0.0728886	0.0368508	0.166383	0.151788	0.0810072	0.0547006	0.178504	0.109076	0.142585	0.161196	0.105374	0.0918776	0.0194537	0.0317584	0.0592066	0.0994986	0.17202	0.132368	0.0786326	0.133014	0.131333	0.150549	0.0123552	0.0161857	0.0117288	0.0123248
46	R._capitonia	0.0774519	0.0328026	0.135253	0.0606098	0.0327424	0.058458	0.140871	0.139341	0.124708	0.0367722	0.13862	0.0840185	0.133807	0.00754263	0.0328406	0.0795928	0.00754263	0.166366	0.0791389	0.0509944	0.186853	0.156083	0.0853487	0.0600574	0.184677	0.120332	0.151742	0.170384	0.109683	0.105242	0.0321472	0.0347725	0.0593025	0.103689	0.174126	0.138866	0.0872686	0.137258	0.136436	0.162432	0.0289098	0.0328251	0.0282905	0.0288372	0.0298744
47	R._reisi	0.0795545	0.0347488	0.132868	0.0690083	0.0308017	0.0667411	0.136198	0.144675	0.125438	0.0387793	0.13182	0.0928712	0.143988	0.0308729	0.0137712	0.0858267	0.0308729	0.163864	0.094484	0.0368833	0.167702	0.147176	0.0896335	0.0714367	0.165539	0.125155	0.142846	0.175784	0.115479	0.102974	0.0341389	0.0387526	0.0717256	0.1139	0.165148	0.13706	0.0959261	0.125006	0.13342	0.153122	0.030894	0.0348202	0.0302755	0.0269019	0.0269434	0.036815
48	R._zaina	0.081678	0.0406901	0.129535	0.0669467	0.0406706	0.0646862	0.142231	0.136531	0.122598	0.0367043	0.138596	0.0863191	0.136606	0.0348202	0.04085	0.0814297	0.0348202	0.16673	0.0836557	0.0509693	0.172267	0.151625	0.0829898	0.0609072	0.182792	0.118339	0.152187	0.168114	0.110976	0.102993	0.012655	0.0447308	0.0696636	0.104947	0.172104	0.139476	0.0806075	0.135361	0.13933	0.148146	0.0210927	0.0210544	0.0204691	0.0210402	0.0259828	0.0388059	0.0408219
49	R._stellata	0.0776678	0.0289349	0.128208	0.0587328	0.0289212	0.0564989	0.130629	0.140337	0.123283	0.0289546	0.124924	0.0844051	0.141959	0.0270242	0.0094981	0.0839397	0.0270242	0.159702	0.0882824	0.0329523	0.163139	0.140426	0.0811952	0.0611498	0.165898	0.116326	0.138414	0.173897	0.102363	0.0943941	0.0283199	0.0329141	0.0656941	0.105296	0.162984	0.134885	0.0874505	0.120411	0.131246	0.148561	0.0250819	0.0250359	0.0244582	0.021121	0.0250575	0.0309779	0.00949174	0.0289942
50	Rineloricaria_sp._8	0.0667698	0.102446	0.135844	0.085928	0.089183	0.093331	0.1344	0.133617	0.130998	0.100274	0.135418	0.0388719	0.134826	0.102653	0.109298	0.0687957	0.102653	0.158723	0.0791544	0.102371	0.175949	0.153115	0.0573094	0.0832753	0.187152	0.118293	0.146599	0.162853	0.110238	0.04685	0.095082	0.102296	0.0819926	0.0899232	0.183589	0.144119	0.0171248	0.147038	0.135124	0.1583	0.100549	0.100347	0.097056	0.100274	0.0915962	0.100549	0.100476	0.0937193
51	Rineloricaaria_sp._11	0.125095	0.134725	0.113684	0.127537	0.136716	0.12433	0.139366	0.172417	0.0561678	0.144204	0.128805	0.14199	0.153155	0.132175	0.14429	0.131502	0.132175	0.160009	0.139467	0.134568	0.169676	0.163561	0.137526	0.138648	0.188671	0.136256	0.149463	0.179459	0.130899	0.137817	0.143316	0.132452	0.127246	0.140865	0.187574	0.0654028	0.144253	0.0658935	0.0620138	0.167349	0.137397	0.141903	0.1401	0.1395	0.132592	0.134545	0.139583	0.144536
52	R._baliola	0.0817636	0.0407573	0.132578	0.0646931	0.0367218	0.0624464	0.134228	0.141851	0.121963	0.0407854	0.138808	0.0883945	0.141261	0.0113523	0.0368833	0.0881908	0.0113523	0.157124	0.0771263	0.0510551	0.169382	0.144045	0.0873784	0.0607786	0.172786	0.116015	0.142652	0.165874	0.109826	0.105378	0.0321845	0.0387712	0.0614265	0.106009	0.169568	0.134498	0.0873784	0.135155	0.132056	0.150012	0.0289432	0.0328631	0.0283232	0.0288704	0.0259896	0.0151811	0.036858	0.0388513
53	R._cacerensis	0.105879	0.114299	0.0834183	0.120608	0.12056	0.124445	0.136174	0.155988	0.116872	0.121171	0.126172	0.113637	0.131118	0.114364	0.117795	0.105923	0.114364	0.142071	0.117177	0.119067	0.158891	0.153629	0.113201	0.108832	0.167542	0.123226	0.147834	0.168614	0.118553	0.11851	0.123164	0.114129	0.104222	0.10508	0.164684	0.134985	0.108896	0.115021	0.125467	0.145937	0.125834	0.130283	0.122242	0.12099	0.121015	0.121149	0.118821	0.123323
54	R._platyura	0.119238	0.137987	0.128663	0.115554	0.130679	0.123144	0.147226	0.169888	0.0370459	0.142901	0.129375	0.135875	0.15928	0.130679	0.133501	0.127376	0.130679	0.157634	0.125886	0.128347	0.168226	0.152914	0.124365	0.133466	0.155663	0.135028	0.147926	0.15739	0.136246	0.127078	0.132455	0.133222	0.123247	0.125913	0.171566	0.0353792	0.124722	0.0676525	0.0251135	0.161689	0.131326	0.140599	0.135513	0.133424	0.125305	0.133044	0.12886	0.136012
55	Rineloricaria_sp.4	0.0794561	0.0268711	0.135357	0.0605794	0.0307662	0.0583466	0.13364	0.138938	0.1206	0.0308438	0.131744	0.090547	0.14135	0.0288765	0.0113827	0.0879064	0.0288765	0.16435	0.0856629	0.0328856	0.167464	0.146975	0.0895204	0.0629654	0.172513	0.113531	0.137826	0.168114	0.110894	0.0961704	0.0301692	0.034756	0.0632859	0.109327	0.169434	0.132129	0.0958044	0.122401	0.130843	0.151212	0.0269385	0.0308438	0.0263184	0.0229793	0.0279016	0.0328251	0.0152014	0.0368051
[truncated: 6 more columns]

## Sheet: Caption
Table. Estimates of Evolutionary Divergence over Sequence Pairs between Groups
The number of base substitutions per site from averaging over all sequence pairs between groups are shown. Analyses were conducted using the Maximum Composite Likelihood model [1]. The analysis involved 229 nucleotide sequences. Codon positions included were 1st+2nd+3rd+Noncoding. All ambiguous positions were removed for each sequence pair. There were a total of 533 positions in the final dataset…
1. Tamura K., Nei M., and Kumar S. (2004). Prospects for inferring very large phylogenies by using the neighbor-joining method. Proceedings of the National Academy of Sciences (USA) 101:11030-11035.
2. Tamura K., Stecher G., Peterson D., Filipski A., and Kumar S. (2013). MEGA6: Molecular Evolutionary Genetics Analysis version 6.0. Molecular Biology and Evolution30: 2725-2729.
Disclaimer: Although utmost care has been taken to ensure the correctness of the caption, the caption text is provided "as is" without any warranty of any kind. Authors advise the user to carefully check the caption prior to its use for any purpose and report any errors or problems to the authors immediately (www.megasoftware.net). In no event shall the authors and their employers be liable for a…
